# Supplementary material for: Classification of Apples (Malus × domestica borkh.) According to Geographical Origin, Variety and Production Method Using Liquid Chromatography Mass Spectrometry and Random Forest
Source: Foods. 2025 Jul 29;14(15):2655. doi: 10.3390/foods14152655 (PMC12345882; doi:10.3390/foods14152655)
Supplement: Supplementary file 1 [file foods-14-02655-s001.zip]

Archive with 2 entries (2 files):
- processeddata.csv
- Supplementary_Material.pdf
