# Supplementary material for: Classification of Apples (Malus × domestica borkh.) According to Geographical Origin, Variety and Production Method Using Liquid Chromatography Mass Spectrometry and Random Forest
Source: Foods. 2025 Jul 29;14(15):2655. doi: 10.3390/foods14152655 (PMC12345882; doi:10.3390/foods14152655)
Supplement: Supplementary file 1 [file foods-14-02655-s001.zip › processeddata.csv]

	SA09	IT36	IT34	NZ09	SH204	NZ17	SH194	SA10	SA04	SH232	Cl04	SH182	NZ10	IT27	SH183	SH189	SA07	SH201	NZ22	DBW25	IT29	DBW19	SH203	SA05	SA11	IT25	SH213	NZ21	SH185	SA12	Cl02	SH187	NZ08	NZ11	Cl12	SA08	SH200	IT30	Cl05	SH184	IT22	SA06	NZ16	SH198	IT24	Cl07	NZ07	SH205	NZ15
60.24	3.89796656566542e-05	3.78497264365972e-05	3.62872483065203e-05	3.81974698182174e-05	3.80546797257522e-05	3.91625607888702e-05	4.87081668394776e-05	4.60062680282708e-05	4.77266810263407e-05	4.89006686971028e-05	5.06244363428142e-05	4.61985921508835e-05	4.59757409866295e-05	4.68875774112506e-05	4.71952343684266e-05	4.8985898559963e-05	4.72186857558972e-05	5.01428027722509e-05	4.69648800079721e-05	4.59389607884031e-05	4.70334696416047e-05	4.39940058875441e-05	4.97726755851054e-05	5.06463779696579e-05	4.71173645342038e-05	4.4756201112405e-05	4.75165437360131e-05	4.56337295059703e-05	4.73733255603118e-05	4.74742635263106e-05	4.55790232717185e-05	4.87484173522729e-05	4.45201185914052e-05	4.68787788817248e-05	4.68869109164121e-05	4.48120933770119e-05	5.20361456884974e-05	4.62718584292563e-05	4.62410334422186e-05	4.29637242824535e-05	4.71286648855734e-05	5.02142802890135e-05	4.88149255083589e-05	4.91498052117239e-05	4.62534314876214e-05	4.90350105250887e-05	4.77165545045137e-05	4.84141281549736e-05	4.70522257226282e-05
80.24	3.91989682540269e-05	4.02866077673655e-05	3.90554273182917e-05	4.20081508346696e-05	3.96418289622619e-05	4.21831843027002e-05	5.36691762177967e-05	5.25548508680465e-05	5.21108665558495e-05	4.99880621338222e-05	5.27560199440287e-05	4.91406582735797e-05	5.23893915362799e-05	5.16678373165025e-05	5.11075268008679e-05	5.01091617213927e-05	5.26422981508866e-05	5.08393550891663e-05	5.23388290324219e-05	5.23485741937755e-05	5.16247693183657e-05	4.99176013982633e-05	4.92740404012616e-05	5.17653106321465e-05	5.30494161605804e-05	5.17928438071099e-05	4.80502583198063e-05	4.89386820088471e-05	4.97038469961183e-05	4.77494491220653e-05	5.1236601623655e-05	5.31155364387499e-05	5.12404798315862e-05	4.98824304358019e-05	4.87035783404824e-05	5.04931835892722e-05	5.01408495992085e-05	4.96453542704707e-05	5.13494096914491e-05	4.66528963479633e-05	5.18524835910106e-05	5.00423003381394e-05	5.1314810716951e-05	4.98439427705458e-05	5.18436055938462e-05	5.39733143595597e-05	5.29863151787353e-05	4.91409113095237e-05	5.33888054637639e-05
100.24	4.7390003451768e-05	4.85819719157883e-05	4.95500673263135e-05	4.77999858616523e-05	4.63342351697085e-05	4.92055441988086e-05	5.91878112082067e-05	6.14875307393614e-05	6.20909712160275e-05	5.71355165415689e-05	5.74924382214839e-05	5.66468453026806e-05	6.12432228400079e-05	5.821505072386e-05	5.43308015454228e-05	5.48253952245515e-05	5.91937703848871e-05	5.3984528415875e-05	5.86045996930746e-05	5.82042497595221e-05	6.14138468465418e-05	5.86445972787168e-05	5.4444490114655e-05	5.69516288080457e-05	6.08270718021429e-05	5.99175617698457e-05	5.11287867187246e-05	5.51676489576276e-05	5.53286669836064e-05	5.16470225415799e-05	5.69397690676197e-05	6.16313210013363e-05	5.90154733378542e-05	5.61117653408427e-05	5.80114018398753e-05	5.9024934154075e-05	5.3969009232409e-05	5.82567574571852e-05	5.96766338511305e-05	5.31151668551122e-05	6.05107109520686e-05	5.93299099897385e-05	5.73171004467954e-05	5.28627501495012e-05	5.9748361382814e-05	6.14042595922048e-05	5.77836053736654e-05	5.61806600802832e-05	6.1668512803102e-05
120.24	4.77876935229801e-05	5.09606094160367e-05	4.94571305771409e-05	5.08514555882224e-05	5.15780875850245e-05	5.41452048242052e-05	6.22723235041312e-05	6.40815946581876e-05	6.25992363739611e-05	5.87648607925113e-05	6.1810200733417e-05	6.07864756753313e-05	6.30587260345399e-05	5.96114342003157e-05	6.04810489409652e-05	5.88540339170491e-05	6.04360599176141e-05	5.6672420490479e-05	6.01306004885313e-05	5.98147025897294e-05	6.29592732575395e-05	6.06277234401757e-05	5.63042375513652e-05	6.07183047165247e-05	6.30671085515261e-05	6.09918055726049e-05	5.340202571927e-05	5.73842537442745e-05	5.7231341021523e-05	5.52291301938016e-05	6.13230903442147e-05	6.43075108956703e-05	6.21094732545792e-05	5.84478011242156e-05	6.09249388777164e-05	6.00038716094148e-05	5.62591836785949e-05	5.85523549256707e-05	6.05908868029287e-05	5.59800013362247e-05	6.3503263433098e-05	6.40147915431538e-05	6.21169678659505e-05	5.45586662899523e-05	6.15451232844602e-05	6.52283111357231e-05	6.06334897203321e-05	6.09787764224865e-05	6.55266033495675e-05
140.24	5.60613600168934e-05	5.86835505750514e-05	6.25495655567845e-05	5.65556065227696e-05	6.21033033092143e-05	6.0766825882437e-05	6.91427798215814e-05	7.23309199757661e-05	7.15009679427284e-05	6.81676907916228e-05	7.09449536327994e-05	7.12578619752575e-05	7.06919223675964e-05	6.96579321714043e-05	6.53422711802707e-05	6.60821731449077e-05	6.97637981190179e-05	6.22083507630366e-05	7.05999661299183e-05	6.92932007017414e-05	7.11714272109789e-05	7.15782019892729e-05	6.43522388366091e-05	6.87641742441345e-05	7.16438305080571e-05	6.89282427143313e-05	6.23662568042608e-05	6.61156789551149e-05	6.55795366832507e-05	6.64043969639346e-05	6.9113790702783e-05	7.47972496205371e-05	7.18593229344479e-05	7.02787229069851e-05	7.11875755237816e-05	6.87752845465987e-05	6.33751557222754e-05	6.85195870726395e-05	7.12631974436742e-05	6.72506664828213e-05	7.02313493199001e-05	7.39239174680728e-05	7.22686891907263e-05	6.2084664342804e-05	7.22982601544477e-05	7.00817652125179e-05	6.51928207723187e-05	7.0912651293082e-05	7.50494038719467e-05
160.24	5.88346536386848e-05	6.45903811373851e-05	6.68838943283073e-05	6.17250427679952e-05	6.75289861273931e-05	6.61094369965095e-05	7.32272462556364e-05	7.69641964157507e-05	7.87092519173682e-05	7.34264094766984e-05	7.56843988679388e-05	7.60086887154984e-05	7.51855077452337e-05	7.35445484184781e-05	6.7090470616814e-05	6.52051448140852e-05	7.22246665272154e-05	6.47227081076387e-05	7.34766764577566e-05	7.41312995864296e-05	7.40267110815857e-05	7.59279547018214e-05	6.48280456486144e-05	7.58154937304384e-05	7.71007647380688e-05	7.5836540937537e-05	6.67441178542433e-05	6.83954735525578e-05	6.99294334818615e-05	7.0178995820011e-05	7.45301104609553e-05	8.20978378872509e-05	7.79406350703719e-05	7.04960246326218e-05	7.43583682089364e-05	7.55266942698549e-05	6.95530216147381e-05	7.27503038377466e-05	7.44154339482428e-05	7.50608830848862e-05	7.64301546732288e-05	8.26477605715533e-05	7.80822265811021e-05	6.59189701219682e-05	7.73015412956358e-05	8.05658036678748e-05	6.27760898121845e-05	7.93511866672178e-05	7.94668222076856e-05
180.24	6.88792548469822e-05	6.83014133276223e-05	7.080899397911e-05	6.89377399513175e-05	7.06382494797636e-05	6.94564633074632e-05	8.25966833050419e-05	8.63347171154179e-05	8.35367264619728e-05	8.73942522505954e-05	8.35187707461884e-05	7.93768860207521e-05	8.39264648528761e-05	7.96639823390109e-05	8.18019863064891e-05	7.10526902473603e-05	7.97631664596632e-05	7.92398651234363e-05	8.07701971733197e-05	7.95012768392541e-05	8.56184131720199e-05	8.02873262279419e-05	8.49839094097541e-05	8.24463761138306e-05	8.51385131513192e-05	8.13527598122636e-05	8.30202332196293e-05	7.78713826861073e-05	8.77003274027572e-05	7.29215686651766e-05	8.03787714366568e-05	8.9073971347128e-05	8.26057558887632e-05	7.97780011153997e-05	7.81026793934428e-05	8.49548510749521e-05	8.91056214957903e-05	8.2506956525725e-05	8.12858187558137e-05	7.92944128410878e-05	8.19308567585987e-05	8.63856850925474e-05	8.41651130399208e-05	7.84045618703642e-05	8.20903290090827e-05	8.40139635942302e-05	7.5143009144224e-05	9.50559131250787e-05	8.5085873962269e-05
200.24	7.23208698992611e-05	7.67152920462329e-05	7.48976788620757e-05	7.41904919118104e-05	8.50776904101231e-05	7.4347283311043e-05	8.81197042996764e-05	9.23600398076243e-05	8.93970578151882e-05	9.95913602512466e-05	8.52277360190941e-05	8.74301200492272e-05	8.74219534158625e-05	8.30447812175422e-05	8.91427952181033e-05	7.79572114828099e-05	8.4896008306607e-05	9.06965475516057e-05	8.61686616534721e-05	8.34128779213824e-05	8.87570567725118e-05	8.80964937790413e-05	9.00687527287531e-05	8.60242924534219e-05	8.94419448718397e-05	8.46283965752052e-05	9.36192100596725e-05	8.73018758469277e-05	9.41605013347152e-05	7.64326658428055e-05	8.70452951295913e-05	9.9736768418436e-05	9.41467344161527e-05	8.48302803140444e-05	8.23272686851031e-05	9.40019044768697e-05	9.77021473302012e-05	9.09091297456633e-05	8.53197439033116e-05	9.4153453002224e-05	8.83330193812751e-05	9.747836307791e-05	9.08421042758305e-05	8.95589587437401e-05	8.94753176800932e-05	8.79778135026204e-05	8.6930334041163e-05	0.000110928728327027	9.1412948862949e-05
220.24	8.13762370816461e-05	7.5341763023533e-05	8.23328552761548e-05	8.19388534316648e-05	9.0348458109453e-05	7.87294850655379e-05	9.51310061777855e-05	9.89340132460409e-05	9.65195315030516e-05	0.000122596501666125	9.16184692243567e-05	9.46716704263266e-05	9.65342087297248e-05	9.24256490313309e-05	0.000108149808565593	7.96214093911886e-05	9.06401154793909e-05	0.000107860798741908	9.26726235609625e-05	8.67845233036421e-05	0.000101671295508687	9.14143014686754e-05	0.000109802762298959	9.28407552971731e-05	0.000100267751786297	8.9356452453873e-05	0.000117315850666426	9.24966889292895e-05	0.000120902515123694	7.98343930182442e-05	8.86571352360867e-05	0.000109604349367041	0.000100835916998715	9.35074270909236e-05	8.869999049073e-05	0.000107739903402467	0.000114717863809869	9.82423291112276e-05	9.34611062720935e-05	0.000101238091683661	9.30265557241957e-05	0.000102179283016546	0.000100727943058141	0.000111998810585712	9.45245330613475e-05	9.76026882393606e-05	0.000100952321514845	0.000121241139752362	9.50446725956155e-05
240.24	7.37956629213234e-05	7.88011007895585e-05	7.64426636369646e-05	7.80069341213396e-05	8.41154994537814e-05	7.40576184910847e-05	9.36321440591193e-05	9.28806807144917e-05	8.95084297825226e-05	0.000118537523963323	8.62211835310489e-05	8.72605316512407e-05	8.89407963946792e-05	8.39289174436518e-05	9.94780035880821e-05	7.3582130789556e-05	8.569294984217e-05	9.98421725936986e-05	8.72943008871385e-05	8.32400787280478e-05	9.10726433402171e-05	8.65657933518028e-05	9.51092336962928e-05	8.54313887128318e-05	9.45896263181426e-05	8.55969449308474e-05	0.000118694967385325	8.7561777337924e-05	0.000108036409529938	7.66865643015485e-05	8.48465583929606e-05	0.000101783461536864	9.6107588538059e-05	8.57769702884945e-05	8.33028582235152e-05	0.000101140739632313	0.000112291882415103	8.98856279115506e-05	8.88734167828852e-05	9.37492997201956e-05	9.0457726471245e-05	0.000101340325470216	9.3723538443667e-05	0.000103666372645214	9.21979237097593e-05	9.1300017079657e-05	8.75156748205898e-05	0.000109005638422557	8.99699041589092e-05
260.24	6.3290581715789e-05	6.72848587748845e-05	7.32484654047496e-05	7.27220207753181e-05	7.30716469107092e-05	6.97320595709485e-05	8.03712247615363e-05	8.37278777164335e-05	7.91088387044134e-05	0.000100207747549771	7.92133362073691e-05	7.78680906927773e-05	8.11222662495632e-05	7.59640524892577e-05	7.83989826733509e-05	6.81677240940335e-05	7.75794378351946e-05	7.81303920880459e-05	7.98878709601002e-05	7.44376254291592e-05	8.09108206885212e-05	7.60851568502572e-05	7.7219909544264e-05	7.93663876475364e-05	8.45632891419646e-05	7.73037136162197e-05	9.16674247100294e-05	7.69396737329637e-05	8.45896711131835e-05	7.1168767664222e-05	7.75829015007605e-05	9.33181030040889e-05	8.90564500847723e-05	7.77257132966506e-05	7.63410778531705e-05	8.79828730776547e-05	8.42129706324015e-05	7.59676106235604e-05	7.95641306289449e-05	8.35909943695985e-05	8.17294531900584e-05	9.15501028256559e-05	8.50251003594773e-05	8.20948024593462e-05	8.37205363345285e-05	8.21775895308511e-05	7.34932034442276e-05	9.49976767320418e-05	8.30009318119906e-05
280.24	5.88747677131129e-05	5.94782181910491e-05	6.52170630902858e-05	6.68075546385537e-05	6.69349621555487e-05	6.05825216491656e-05	7.74000906748149e-05	7.79026863954089e-05	7.77805658284508e-05	9.91198552832986e-05	7.12597021963621e-05	7.34357685735855e-05	7.62109488928115e-05	7.18526651603347e-05	7.66788018087921e-05	6.64601203259517e-05	7.46499689495284e-05	7.72098535533995e-05	7.3267662056086e-05	7.01790333169596e-05	7.37037073805827e-05	7.37445409370513e-05	7.30440237421031e-05	7.28017556150891e-05	8.09028565470197e-05	7.37013084862371e-05	9.56181706361473e-05	7.33425978424724e-05	8.38785457577867e-05	6.52497698481295e-05	7.20157182073732e-05	8.4839368552608e-05	8.2236203763273e-05	7.39992054969146e-05	7.2793945324145e-05	8.32575587053698e-05	8.31930082382037e-05	7.29344801881984e-05	7.56790545990438e-05	7.52340073814728e-05	7.75969737496277e-05	7.82263585336167e-05	8.11698612691601e-05	8.19459176759416e-05	7.8122057409339e-05	7.90047718619266e-05	7.18235577343466e-05	8.7209174336522e-05	7.5195825064489e-05
300.24	5.34755735049096e-05	5.86814044359534e-05	6.13817077049054e-05	5.95734587380883e-05	6.42793005014118e-05	5.76468009521293e-05	7.35518653933014e-05	7.40680645539361e-05	7.22429713065385e-05	9.17700422722866e-05	6.97821065617178e-05	6.96982612226681e-05	7.1849269825582e-05	6.91440362334163e-05	6.97942058649983e-05	6.48849762939705e-05	6.82535323415981e-05	7.17533355314587e-05	7.18462260094827e-05	6.73124718437794e-05	7.17859374492459e-05	6.95477216686907e-05	6.47310250683007e-05	6.9406581246099e-05	7.61777322028696e-05	6.90435049249278e-05	8.7788572726089e-05	6.75260275536239e-05	7.49132868129621e-05	6.35536278434315e-05	6.76739025826616e-05	7.7046948938792e-05	8.05722838388384e-05	6.95758005330224e-05	6.94912873017154e-05	7.76215273180368e-05	7.33195490180703e-05	6.77181060445508e-05	7.03078256360189e-05	7.21280105943688e-05	7.49080493588029e-05	7.87945096762562e-05	7.43792257566251e-05	7.41241824148684e-05	7.38723383586154e-05	7.22812674761214e-05	6.51140051232959e-05	8.33706695451753e-05	7.05256246221509e-05
320.24	5.67161868509143e-05	5.84189197012768e-05	6.0874043668554e-05	6.29576848472151e-05	6.15758368157118e-05	5.91009613526409e-05	7.16522869636754e-05	7.23753401599147e-05	7.18033653722972e-05	8.59740839428805e-05	6.92286686258573e-05	7.01775494264585e-05	7.35655996533144e-05	6.96332568130301e-05	7.04195553344322e-05	6.60712498159758e-05	7.10265910703386e-05	7.15789388739898e-05	7.19783562589969e-05	6.69304419057109e-05	7.12551327882016e-05	6.87619955067948e-05	6.78167384431529e-05	7.15227889000609e-05	7.62596847668714e-05	7.13646553219198e-05	7.93103844167245e-05	7.01057965591771e-05	7.32929713720413e-05	6.37356088568319e-05	6.90400650300306e-05	8.05610868731106e-05	7.93844336720149e-05	7.21703009239807e-05	7.11309331116132e-05	7.92565764383892e-05	7.5445050787763e-05	7.043093743655e-05	7.32477382843374e-05	7.29529915641979e-05	7.44555952364959e-05	7.90055471335851e-05	7.69472282006728e-05	7.52231658043834e-05	7.54121663438808e-05	7.45363175683731e-05	6.73381428167467e-05	8.0457678134919e-05	7.40336104931787e-05
340.24	5.21299958654522e-05	5.53926251132415e-05	5.77898087655127e-05	5.79754557220847e-05	6.0754494393135e-05	5.59472701823889e-05	7.5106594240777e-05	7.34238917029445e-05	7.17520221257571e-05	8.45272005305985e-05	6.63309345169744e-05	7.00091641709278e-05	7.09666268610664e-05	6.84238894714235e-05	6.89145252116566e-05	6.31239631965321e-05	6.99404826060615e-05	7.0515147994345e-05	7.21539352621624e-05	6.68847074963854e-05	6.9140118323286e-05	6.8381625500279e-05	6.67527480402466e-05	6.93161469624184e-05	7.60067383509755e-05	6.81826691050879e-05	7.52270512741428e-05	6.62447846254902e-05	7.15618155294915e-05	6.27917190623202e-05	6.86357485181531e-05	7.85710342599985e-05	8.04591336559149e-05	6.97692266609213e-05	7.02336632504638e-05	7.79791817408971e-05	7.26432748229529e-05	6.76589044078494e-05	6.98020808180696e-05	7.36818400274368e-05	7.53821091135695e-05	7.73445358066424e-05	7.72948629807717e-05	7.26635553314983e-05	7.35257123974167e-05	7.56560826966888e-05	6.33769154773748e-05	8.15283723831578e-05	7.05661513958733e-05
360.24	5.72796940869283e-05	6.24012000275073e-05	6.2430379496777e-05	6.52572239125169e-05	6.51287151998493e-05	6.24486634457833e-05	7.64811131396789e-05	8.101931556121e-05	7.64693890442162e-05	8.73233630000952e-05	7.13728553781569e-05	7.58083654965933e-05	7.73745448461619e-05	7.49769282417825e-05	7.28645743782965e-05	6.45240465095783e-05	7.69640489167883e-05	7.5320795855116e-05	8.06973413824291e-05	7.18129382620585e-05	7.61773534858125e-05	7.35561487895776e-05	6.90146396045759e-05	7.55471996785398e-05	8.12434610851707e-05	7.43502923630006e-05	7.91054066767482e-05	7.24712436093902e-05	7.50429166450383e-05	6.6440088930503e-05	7.55904064602133e-05	8.28729309464145e-05	8.98805303498822e-05	7.84412491939464e-05	7.30061009991457e-05	8.62525912112507e-05	7.96022557144082e-05	7.50074175763663e-05	7.74396944298661e-05	7.98622004845849e-05	8.14680020525811e-05	8.33736994249075e-05	8.19487318808458e-05	8.09729985862594e-05	8.06564017842695e-05	8.22899435531978e-05	7.02216583996809e-05	8.54498962579384e-05	7.90796311608992e-05
380.24	5.28259226804924e-05	5.85459592128816e-05	5.92916358897044e-05	5.91487765055558e-05	5.61182453802858e-05	5.82156866854938e-05	7.17684612505715e-05	7.30294019809033e-05	7.14791992857371e-05	7.4623102054924e-05	6.46924148047192e-05	7.17025871775878e-05	7.35211722780141e-05	7.05156893952431e-05	6.81284106432143e-05	5.62974575261384e-05	6.97949541517413e-05	7.24555765696556e-05	7.26947715360886e-05	7.0357625906847e-05	7.11845080002913e-05	6.71793876359018e-05	6.24674860956944e-05	7.04208871761185e-05	7.55744990893625e-05	7.23313594821925e-05	7.45310649451894e-05	7.1557035889435e-05	7.17833239526537e-05	6.13833001902133e-05	6.75133059161425e-05	7.34965894901019e-05	8.28839262031949e-05	7.47213297077372e-05	7.22128820104489e-05	7.97296366271347e-05	7.45395911146837e-05	7.00974368389178e-05	7.11251270552828e-05	7.63424532494293e-05	7.59869518988633e-05	7.81504358179675e-05	8.03689782175179e-05	7.19711017269348e-05	7.60763800372087e-05	7.53655801365093e-05	6.44864438350296e-05	8.34508178205017e-05	7.43991095114404e-05
400.24	5.38414680885565e-05	5.95991769752096e-05	5.83677074443685e-05	5.67314178763389e-05	6.19162968901949e-05	5.45386943622397e-05	7.71993761564918e-05	7.00446970202509e-05	6.74240173221199e-05	9.14149309134476e-05	6.39251635851656e-05	8.10166598115383e-05	6.68056448789035e-05	7.1479182453184e-05	7.46815104335089e-05	6.3610683737256e-05	6.8229191691033e-05	7.38864336265364e-05	6.66982680520374e-05	6.1313465419087e-05	6.67190822347204e-05	7.28812951060137e-05	6.65175805087039e-05	6.8786825392401e-05	6.97031338553164e-05	6.64018679513722e-05	8.10025680795335e-05	7.2126452959283e-05	6.93698876907453e-05	6.13493154627035e-05	6.63524901642774e-05	8.05470007286328e-05	8.17216992240876e-05	7.6434516466164e-05	7.07419810407786e-05	7.59373387903976e-05	7.80541885267919e-05	7.06543077347882e-05	7.06778383084203e-05	8.02691417701509e-05	7.3063123716828e-05	7.48127209310605e-05	7.58072033575764e-05	8.5499525700434e-05	7.14507676977629e-05	6.90339665806492e-05	6.46458292802905e-05	8.43328589645365e-05	7.04117414723958e-05
420.24	5.50480328986594e-05	5.5590725674979e-05	5.59136333615751e-05	5.48776432116425e-05	5.5089740522833e-05	5.22366730539351e-05	7.34348139055604e-05	6.61624477611171e-05	6.32323964528146e-05	6.81717368551776e-05	6.11824097097137e-05	7.18798319366573e-05	6.44410193256592e-05	6.73219616078156e-05	6.52452312480318e-05	5.94037073271437e-05	6.66894307723402e-05	6.89298909972272e-05	6.52592223119013e-05	6.19992587360252e-05	6.58948777642748e-05	6.54994533081568e-05	6.69269614655399e-05	6.58533029976046e-05	6.44058399925938e-05	6.25794272613609e-05	7.62214829854737e-05	6.7715760548939e-05	6.53313093452324e-05	6.03828581018862e-05	6.15966248963842e-05	7.01299417744329e-05	7.64304542722343e-05	7.1918537250666e-05	6.76897095063341e-05	7.32951904491258e-05	7.38073858209906e-05	7.07126292678717e-05	6.74860797967657e-05	8.08388059544905e-05	7.03639711276578e-05	6.84128859996904e-05	7.32823591619471e-05	7.3076356394378e-05	7.09399354195192e-05	6.71094470416051e-05	6.77639166874076e-05	7.46991300109713e-05	6.76420426259708e-05
440.24	5.14195269281923e-05	5.24934296517858e-05	5.15284022102574e-05	5.21711486617375e-05	5.08017460558554e-05	5.24029154723459e-05	6.84568635859242e-05	6.14277692882446e-05	5.74397898102389e-05	6.71992959638354e-05	5.67002008421371e-05	7.08887706827676e-05	5.874766551233e-05	6.25330735705709e-05	6.26356315679173e-05	5.65305268708224e-05	6.41782774436809e-05	6.3321903588437e-05	6.16032542712268e-05	5.76504233313685e-05	6.11873426526591e-05	6.14877819720416e-05	6.30188971804123e-05	6.11298289615973e-05	5.59909484156106e-05	5.9141213150373e-05	6.75742914950735e-05	6.27152057028725e-05	6.38469443399022e-05	5.62923133175315e-05	5.68173777383464e-05	6.77184293511266e-05	7.02573068175045e-05	6.77701521437339e-05	6.31039826086615e-05	6.56986403935281e-05	6.96750258243994e-05	6.58323373591357e-05	6.2194807332925e-05	7.53377532823384e-05	6.60608876372996e-05	6.33740061307557e-05	6.8318062860598e-05	6.96969505345556e-05	6.59825885183975e-05	6.19807106295247e-05	6.34402462406341e-05	6.98452379683945e-05	6.30631003143888e-05
460.24	5.08698223844547e-05	4.96822855083218e-05	4.77209514976566e-05	4.97646793205343e-05	4.69107215809285e-05	4.9195898943934e-05	6.41038640432248e-05	5.7031935035971e-05	5.70015581598986e-05	6.5081874512029e-05	5.47257988981241e-05	7.12440805253082e-05	5.89314515319596e-05	5.89094230023841e-05	6.03747833813655e-05	5.78279308919086e-05	5.98242218705844e-05	6.39908742264116e-05	5.67391806869756e-05	5.60795215737813e-05	6.57715855878174e-05	5.8645678683793e-05	6.17112080245288e-05	6.17740525970068e-05	5.70867037597503e-05	5.50375326665063e-05	6.19406866001053e-05	5.91936413636776e-05	6.29045998159438e-05	5.39259199286797e-05	5.34642580665171e-05	6.44009055846868e-05	6.71222644496589e-05	6.49841401775256e-05	6.40866665247408e-05	6.08128039574397e-05	6.66438843459024e-05	6.25927932885749e-05	6.61138163992131e-05	7.50081790949374e-05	6.85709909424477e-05	6.02682709092176e-05	6.24051517255372e-05	6.73722226470339e-05	6.91556593836267e-05	6.1046764073634e-05	6.43526447439795e-05	6.45557447364523e-05	5.91633750680129e-05
480.24	4.6759084852583e-05	4.39100059444357e-05	4.42407894895209e-05	4.52066892592381e-05	4.31495846643761e-05	4.50837643259261e-05	5.9734033209314e-05	4.97008941269217e-05	4.99557145423531e-05	5.4057958665669e-05	5.05133194780069e-05	6.28315444088708e-05	5.03811595214127e-05	5.25124050392059e-05	5.45181045601727e-05	5.40512761505086e-05	5.54712544677484e-05	5.60023580777129e-05	6.04786509018858e-05	5.47584600425337e-05	4.70367398389327e-05	5.32761040683939e-05	5.41400137634584e-05	5.2059718789816e-05	4.65821946964253e-05	5.60789843703509e-05	5.93645881608706e-05	5.30025119720088e-05	5.46886196877301e-05	5.07154568790223e-05	5.40020415398417e-05	5.91070010512458e-05	5.43918484783307e-05	5.66454187365044e-05	5.40060626008829e-05	5.19316176074866e-05	5.84688821556928e-05	5.28959876466178e-05	5.02686852552583e-05	7.04555301646003e-05	5.25118001517612e-05	5.35567259226403e-05	5.62828046460093e-05	6.28834974025926e-05	5.16965243862523e-05	4.94418818913468e-05	5.51759143183933e-05	5.5708910143932e-05	5.02630541276284e-05
500.24	4.72940007974531e-05	4.46431509062917e-05	4.41029214875678e-05	4.59148728390097e-05	4.40980135071722e-05	4.68525320526321e-05	4.52274338869235e-05	4.86391929264905e-05	4.80733853688767e-05	4.93363687738677e-05	4.88170674273748e-05	5.03585665686973e-05	4.81153633810946e-05	5.2015435627675e-05	4.73229694435509e-05	4.45070462418561e-05	5.27110819657778e-05	5.06872536221744e-05	4.3815852458574e-05	4.45874839252534e-05	4.63424826833667e-05	4.58777566141119e-05	5.03821578115877e-05	5.09676382404353e-05	4.45770079458519e-05	4.33073551252072e-05	4.77129692418855e-05	4.94045092249311e-05	4.73828639256153e-05	4.82986465867218e-05	4.66497236527155e-05	4.62700845209187e-05	5.14794784143546e-05	5.43910893029369e-05	4.93890866587237e-05	5.09081960571293e-05	5.44136974732307e-05	5.47140470270245e-05	5.2156901896833e-05	5.27399659175114e-05	5.06019426888304e-05	5.01133192309693e-05	5.40574105193932e-05	5.15699958854848e-05	5.11182798878614e-05	4.73880503628498e-05	5.2638510127407e-05	5.06790785759128e-05	5.15125033082749e-05
520.24	4.90532278710671e-05	4.86742558970009e-05	4.66448479935611e-05	4.8411938524094e-05	4.70781200328608e-05	5.01700696862624e-05	5.01086728134097e-05	4.83552458528478e-05	4.95275976215239e-05	5.12254924752359e-05	4.80110161138692e-05	5.42085677392401e-05	5.01757044077656e-05	4.85346163655336e-05	5.12588384792474e-05	5.00744370336302e-05	5.15403825817718e-05	5.17432871546172e-05	4.79172997072144e-05	4.84154149917825e-05	4.81203799640738e-05	4.94190167421091e-05	5.18278762466803e-05	4.98711296470326e-05	4.918369873232e-05	4.81528631964729e-05	5.13761393992936e-05	4.86824879441961e-05	4.92103227817111e-05	4.72056934819079e-05	4.74443163548764e-05	5.30141517097985e-05	5.39444630857292e-05	5.26942888627688e-05	5.35944760870148e-05	5.26075574543868e-05	5.44530052731954e-05	5.30213730753898e-05	5.18275518377828e-05	6.12519551792301e-05	5.23684329895621e-05	5.03877602327499e-05	5.23963668218955e-05	5.28893450133075e-05	5.27303884354256e-05	5.47853792720087e-05	5.24672085786484e-05	5.22597806726287e-05	4.89807753446715e-05
540.24	5.14160146359613e-05	4.82809162923233e-05	4.77294647876572e-05	5.05063537919293e-05	4.80120560304187e-05	5.02166986572801e-05	4.89216007700518e-05	4.82970345645954e-05	4.88186870140491e-05	4.92439189929182e-05	4.74083213211476e-05	5.03898482725504e-05	4.81511919095626e-05	4.72479255735206e-05	4.90529454186408e-05	5.04972848457048e-05	5.07360529428609e-05	5.13721986492022e-05	4.88477936115678e-05	4.78383035659455e-05	4.80102259488117e-05	4.86772866919949e-05	5.07299963020756e-05	4.78853222125398e-05	4.87642537528508e-05	4.80219829563406e-05	4.98017006886003e-05	4.84065572863542e-05	4.82272390951011e-05	4.65029512044205e-05	4.76823305715392e-05	4.87307800789352e-05	5.200566077803e-05	5.09664614076161e-05	4.97822615734079e-05	4.96726416970697e-05	5.33104985621612e-05	5.09053692835164e-05	5.15060719619618e-05	5.3877739438064e-05	5.15161022813858e-05	5.03803179604712e-05	5.2877173974959e-05	5.32817644229209e-05	5.13925680121477e-05	5.08228476508141e-05	5.10586888525213e-05	4.9726028872159e-05	4.75782574143542e-05
560.24	5.18063104077396e-05	5.04509013802692e-05	4.85460903069447e-05	5.09606650174291e-05	5.00908659074893e-05	5.18013464549479e-05	5.05025908178215e-05	4.87671080897486e-05	5.02060540977532e-05	4.93744461117048e-05	4.85771672720033e-05	4.98514967118347e-05	4.86835751797747e-05	4.74997351326973e-05	4.98609281408271e-05	5.05323544806968e-05	4.94283013781433e-05	5.09881812317839e-05	4.98412450477019e-05	4.7730067320733e-05	4.93621943705053e-05	4.96882866060663e-05	5.06741020926772e-05	4.86296309968061e-05	5.04438202596758e-05	4.98336167513909e-05	4.90759746552466e-05	4.78949324507113e-05	5.03166582368509e-05	4.56255370307521e-05	4.80745086380545e-05	4.99774038652182e-05	5.08922992586823e-05	5.04285284236807e-05	4.85969374571355e-05	4.96444799314901e-05	5.25643705057326e-05	5.20943305978055e-05	5.08698988175973e-05	5.22776398693645e-05	5.1128235209304e-05	5.06461628493098e-05	5.25108777300152e-05	5.16606971458897e-05	5.09070511130926e-05	5.06545263448024e-05	5.08542399701752e-05	5.00015092746334e-05	4.73832624052497e-05
580.24	5.20700404208769e-05	4.98377017479997e-05	4.93547937369262e-05	5.26623061990045e-05	5.11571861300385e-05	5.15491568290882e-05	4.99200746317566e-05	4.97904293958131e-05	5.0546876505193e-05	5.03379080674871e-05	4.79016053524839e-05	4.93868102823953e-05	5.07393874804474e-05	4.84242092497794e-05	5.1185716840166e-05	5.01495780384407e-05	5.0599630755458e-05	5.07876969029835e-05	5.10502713595679e-05	4.94920397530906e-05	5.13212146856824e-05	4.90168478859008e-05	5.25829775976481e-05	4.90173119279139e-05	4.99176409985389e-05	4.9274422136682e-05	4.89010676738939e-05	4.8955310906425e-05	4.99799999096636e-05	4.71177706703911e-05	4.82172052929797e-05	5.09218857710011e-05	5.01898724467557e-05	5.07265229124262e-05	4.96464549152068e-05	5.08808389134234e-05	5.24664310713168e-05	5.14712759098645e-05	5.25194435981979e-05	5.14801636267416e-05	5.17090015052345e-05	5.01081269479842e-05	5.22345378341846e-05	5.17184161297837e-05	5.24965934629185e-05	5.2015777718482e-05	5.1222006007058e-05	4.94278749444278e-05	4.89175652400455e-05
600.24	5.36555630769596e-05	5.00517195080471e-05	5.09388568777203e-05	5.30000640568698e-05	5.18347570920798e-05	5.38425772731735e-05	5.34993282042034e-05	5.27002989078398e-05	5.35648039517165e-05	5.17178928672954e-05	5.31565689990399e-05	5.22702505545138e-05	5.26467836847942e-05	5.12407722609892e-05	5.26619311145185e-05	5.32666936771731e-05	5.47529475515407e-05	5.42378776293117e-05	5.46691209285801e-05	5.07219109943676e-05	5.2001358358043e-05	5.20582142884411e-05	5.34849336293089e-05	5.17944335370606e-05	5.172659112434e-05	5.20839961510767e-05	5.24359543197421e-05	5.10294523836586e-05	5.13626606584447e-05	4.9467251722319e-05	5.09960142803256e-05	5.37776444146863e-05	5.49267041776711e-05	5.4229365914487e-05	5.25970403697545e-05	5.41628340632608e-05	5.69413990526382e-05	5.55212193918427e-05	5.47934703089458e-05	5.65616753819565e-05	5.50926389184993e-05	5.30723436121609e-05	5.44942505679768e-05	5.60707991466765e-05	5.57457822895544e-05	5.44281833641642e-05	5.30536986269404e-05	5.26297633909668e-05	5.34675265350232e-05
620.24	5.42140175416939e-05	5.20910881858916e-05	5.09771666827227e-05	5.48716920891235e-05	5.16310656327441e-05	5.25757314084101e-05	6.05127134343191e-05	6.04613229231356e-05	6.01847295026743e-05	5.82758413576688e-05	5.93699224840083e-05	5.81231557843466e-05	6.01835582820375e-05	5.68612583448208e-05	5.83476510879525e-05	6.10776787403563e-05	6.01113842751343e-05	6.0820302770345e-05	5.9176109060638e-05	5.6580149023974e-05	5.85253446557076e-05	5.69148614014131e-05	6.11279666584588e-05	5.88166301184504e-05	6.0945101936514e-05	5.68224256286982e-05	5.77094825710803e-05	5.90831273460041e-05	5.87739130392172e-05	5.5365442562385e-05	5.67684883316805e-05	6.15653883755033e-05	6.27408694156024e-05	6.16425137705666e-05	5.98991256497871e-05	6.05338875322202e-05	6.35973798188696e-05	6.14623295280928e-05	6.10113713025611e-05	6.0915625444796e-05	6.23705766590422e-05	6.06114808145346e-05	6.00839659310793e-05	6.17723779289389e-05	6.09602349308976e-05	5.95164124060546e-05	5.96569741118722e-05	6.13988518129036e-05	5.90554980444353e-05
640.24	5.43269654655444e-05	5.1187444395697e-05	5.09164503713995e-05	5.34979957442383e-05	5.25941091093939e-05	5.36544640857478e-05	6.74703415857311e-05	6.42835434616932e-05	6.62665954207255e-05	6.64029419754169e-05	6.65330252190905e-05	6.58342598490023e-05	6.58066881795693e-05	6.35695485347944e-05	6.69294207762203e-05	6.68830831204362e-05	6.70394779635267e-05	6.97350461749717e-05	6.53709805630148e-05	6.39032807953986e-05	6.41051618756802e-05	6.24624694419776e-05	6.81305108839127e-05	6.70744212913707e-05	6.93531353172129e-05	6.48525133165342e-05	6.61824291885745e-05	5.88341845711165e-05	6.35899830770277e-05	6.0211280576499e-05	6.22720147088369e-05	7.07059348755157e-05	6.84994541009335e-05	6.72142561511232e-05	6.61445427894966e-05	6.61448032224956e-05	7.15831044501654e-05	6.6675241930843e-05	6.62720755184969e-05	6.60558997361084e-05	7.53235555511323e-05	6.60499357051915e-05	6.63764616606639e-05	6.87230442992736e-05	6.59214765057407e-05	6.6979595752845e-05	6.71416783286225e-05	6.51631257089006e-05	6.41081662692844e-05
660.24	5.63896669117521e-05	5.30684160851165e-05	5.3561423158441e-05	5.56454013264191e-05	5.4914547599512e-05	5.53954018732298e-05	8.22921849617567e-05	7.80758235511937e-05	8.11439882476773e-05	7.52507961611907e-05	8.68595964244441e-05	7.4587449345336e-05	8.08489375715863e-05	7.3379185047993e-05	8.5162107856895e-05	7.98575832609374e-05	7.85761445217488e-05	7.9775294465873e-05	7.8448019547711e-05	8.00612308983771e-05	7.68380480898534e-05	8.15230307336226e-05	8.05345538336101e-05	7.73758115502507e-05	8.65486505184054e-05	8.01823296947616e-05	7.62702583077184e-05	7.27541529521172e-05	8.39956493028981e-05	7.05567758129421e-05	7.51196361552935e-05	8.47824913053679e-05	8.36271120239001e-05	8.08614689834936e-05	7.91369946136558e-05	7.97411312253304e-05	8.73714573804024e-05	8.06891905131909e-05	7.9620191426875e-05	8.43133017476148e-05	0.000100672076525495	7.92332575884995e-05	8.08612249063068e-05	8.81631929330155e-05	8.01781587611352e-05	8.51132353488699e-05	8.00547423229999e-05	8.25348542704625e-05	7.58251854512309e-05
680.24	4.38870773333509e-05	4.22888959307952e-05	3.95001284806808e-05	4.33011904764769e-05	4.20147583456378e-05	4.29707777262135e-05	6.39604965301368e-05	6.48711086411887e-05	6.5614964966243e-05	6.49558922865505e-05	6.98671365548467e-05	6.24005459681962e-05	6.43771012308722e-05	6.44824268821282e-05	6.4292770645511e-05	7.18359504229831e-05	6.4670645850525e-05	7.09784052768868e-05	6.78170590715522e-05	6.38554295681019e-05	6.88776419587943e-05	6.51495333919427e-05	7.03753988413829e-05	6.59710435527543e-05	6.99159108358331e-05	6.40598550942622e-05	6.38050736347759e-05	5.39615904549364e-05	6.4191991831754e-05	6.34889128128673e-05	6.41595149938785e-05	7.23831922215478e-05	7.15283189674687e-05	7.17850816689715e-05	6.48355175007252e-05	7.23665418608923e-05	7.63019008150844e-05	7.22226523819925e-05	6.90967299037262e-05	7.27414786035184e-05	7.16564016736229e-05	7.14141986411943e-05	6.82274132062894e-05	7.51879188997319e-05	6.70821465493116e-05	6.99217730846962e-05	6.66361210035786e-05	7.5286063799144e-05	6.78483501445748e-05
700.24	1.92997377137177e-05	1.85633878177283e-05	1.75648091133279e-05	1.975228211937e-05	1.86110054809694e-05	1.8627874595722e-05	2.04002924990471e-05	1.9466303804301e-05	2.07735655043044e-05	2.10748365460964e-05	1.93171633710639e-05	2.01233778991004e-05	2.09624981104285e-05	2.28385005160199e-05	2.00383473691129e-05	2.14566950209478e-05	2.29986502732984e-05	2.25180274581885e-05	2.37287167473641e-05	1.96852930175948e-05	2.14515191502865e-05	2.04700305182433e-05	2.26501575645466e-05	2.20526810859974e-05	2.31243394410824e-05	2.08447673686375e-05	2.0911757303974e-05	2.27801176153867e-05	2.36259562564021e-05	2.15507453925423e-05	2.13481691397959e-05	3.6839351607568e-05	3.47930576758328e-05	3.47326316363707e-05	3.16670497230844e-05	3.17480802166216e-05	3.22128320889099e-05	3.34782615235715e-05	3.35430631049526e-05	3.04814035215612e-05	3.20948797098943e-05	3.24514801968883e-05	3.12552381699084e-05	3.20487851777832e-05	3.11997729846922e-05	3.06172800384262e-05	3.06956406586914e-05	3.14455430747868e-05	2.99375067760984e-05
720.24	2.26585366123385e-05	2.18697535580485e-05	2.16787973860174e-05	2.41185067539606e-05	2.25142088174411e-05	2.27077559729074e-05	1.98427765370618e-05	2.07605828882825e-05	2.2525392678545e-05	2.33700076666708e-05	2.36341553846774e-05	2.41028262602378e-05	2.48535909533475e-05	2.4726028041005e-05	2.68640587530857e-05	2.78552936532352e-05	2.65999211145631e-05	2.77375728885637e-05	2.73377256052845e-05	2.62069863639695e-05	2.6866047975483e-05	2.67993805967391e-05	2.84739811678027e-05	2.71101885966918e-05	2.76573190254701e-05	2.76329623684016e-05	2.66834118100919e-05	2.57391345276675e-05	2.82050611224562e-05	2.63843126259228e-05	2.74206921354937e-05	3.25063233581465e-05	2.93494908093925e-05	2.98689921840029e-05	2.79528051867867e-05	2.9736123221431e-05	3.25327555722865e-05	3.09209737776531e-05	3.05726392390424e-05	2.79602440918951e-05	2.95013993496957e-05	2.86335945179232e-05	2.89523094122647e-05	3.02548512860111e-05	2.93488292986286e-05	3.09548214826282e-05	3.14110302833974e-05	2.95585433293818e-05	2.96904975480582e-05
740.24	2.53473503630993e-05	2.44870298029961e-05	2.39253009049782e-05	2.62053248441119e-05	2.48258176329393e-05	2.5464210085715e-05	2.22746514043824e-05	2.44309409200219e-05	2.56576055742728e-05	2.6387428844531e-05	2.7014606690799e-05	2.81084156256441e-05	2.94651525095243e-05	2.92803627830585e-05	3.16957248158467e-05	3.14487239246037e-05	3.05263830473785e-05	3.18255224785648e-05	3.1751428400033e-05	3.05483571999908e-05	3.05275789171723e-05	3.07478751099855e-05	3.25179566357833e-05	3.10170858992016e-05	3.33844892418422e-05	3.28166497655574e-05	3.09063946592363e-05	3.11511046561041e-05	3.23872895478408e-05	3.08884894234387e-05	3.17243583604958e-05	3.58981840887211e-05	3.20218985866375e-05	3.25289252272518e-05	3.10529356181926e-05	3.24036746247154e-05	3.45599578361133e-05	3.40703952377348e-05	3.3557662865146e-05	3.09237846213247e-05	3.25281990566452e-05	3.30822848875483e-05	3.24953300628854e-05	3.31758731831984e-05	3.24744767838392e-05	3.37723008302109e-05	3.50095120761927e-05	3.28531764541677e-05	3.20616928381972e-05
760.24	2.62522893754669e-05	2.55853761013564e-05	2.56719442367549e-05	2.78385281167178e-05	2.58964004570291e-05	2.66968367978344e-05	2.57641563653855e-05	2.67886317289746e-05	2.90997469753467e-05	2.98316820146526e-05	2.99913168774424e-05	3.095297252112e-05	3.21932799811939e-05	3.08128729024824e-05	3.3502865760528e-05	3.50154782768963e-05	3.43516451459617e-05	3.45099093814701e-05	3.42399197978961e-05	3.41995339659233e-05	3.43826252200486e-05	3.37347728463227e-05	3.53109608614174e-05	3.42965066558723e-05	3.51732682021013e-05	3.54295288175692e-05	3.3727197345253e-05	3.33032656495146e-05	3.54628952179258e-05	3.31300943073526e-05	3.49644282716022e-05	3.69716311576009e-05	3.48730451047431e-05	3.40332568158454e-05	3.34249351607692e-05	3.43067777749923e-05	3.6697882070833e-05	3.61849321902449e-05	3.54504419317812e-05	3.29746829158526e-05	3.48216139575236e-05	3.41758373762495e-05	3.46288034756678e-05	3.51292020556436e-05	3.48869980557509e-05	3.68005263626434e-05	3.61953760816347e-05	3.63244521594427e-05	3.46225184422142e-05
60.26	3.68862162486345e-05	3.64851396601389e-05	3.50691383956103e-05	3.63490764877138e-05	3.64759339037084e-05	3.81929362176292e-05	4.81653988166972e-05	4.39921788362938e-05	4.61646149731456e-05	4.76018822960301e-05	4.84735902836094e-05	4.38376438343804e-05	4.37788502722611e-05	4.4650198368649e-05	4.61344580668926e-05	4.73337738046143e-05	4.49198401722852e-05	4.82381729177321e-05	4.502067776512e-05	4.35956990000022e-05	4.53309590150926e-05	4.23817447511424e-05	4.71788312529593e-05	4.9098719814165e-05	4.42068382422066e-05	4.37134238931386e-05	4.60477664982821e-05	4.26629905839215e-05	4.49317338827486e-05	4.46897566217687e-05	4.41276120191336e-05	4.7499011848383e-05	4.32945705930967e-05	4.54198334529817e-05	4.62610854579109e-05	4.41182794299173e-05	5.05036815970503e-05	4.4621136083411e-05	4.52341632616936e-05	4.22403445953843e-05	4.52752923606954e-05	4.71818139495988e-05	4.63687136769832e-05	4.66842058403723e-05	4.60587550761682e-05	4.68709222493289e-05	4.61530044572467e-05	4.73445470772254e-05	4.53099243239939e-05
80.26	3.85000221000513e-05	3.88845827866427e-05	3.78474269392574e-05	4.14398186340966e-05	3.84068924016259e-05	4.07277952073001e-05	5.14803956346185e-05	5.08683805793745e-05	5.13585835484602e-05	4.9015233263783e-05	5.11640603445159e-05	4.83953115221581e-05	5.1313389169328e-05	4.97487649013018e-05	4.93440082670405e-05	4.72816867729706e-05	5.11815727563818e-05	4.80830259736906e-05	5.02056966462096e-05	4.83860580688659e-05	5.0564307433936e-05	4.83121132726016e-05	4.74958985102731e-05	5.10345130591269e-05	5.14186638743669e-05	4.92781681585264e-05	4.52189170743453e-05	4.60811831532551e-05	4.75999479263174e-05	4.62403564967228e-05	4.94420695238293e-05	5.16203928177519e-05	5.01322769628628e-05	4.92612144116446e-05	4.90334105974235e-05	5.0216221245746e-05	4.87057848350022e-05	4.76051567368909e-05	5.0401451824517e-05	4.60114946879864e-05	4.9823967534917e-05	4.87274412102053e-05	5.02686709524088e-05	4.76280331685546e-05	5.01383112500377e-05	5.31682603381051e-05	5.18366228986314e-05	4.80083482171732e-05	5.05528059817672e-05
100.26	4.62863426421183e-05	4.7581871096135e-05	4.846302660937e-05	4.65696229357376e-05	4.567852526414e-05	4.74177931360756e-05	5.80606081225132e-05	6.04342217999547e-05	6.02469570777101e-05	5.4584833736236e-05	5.64208952012767e-05	5.4585698210867e-05	6.03408598534236e-05	5.74619851652835e-05	5.31709351722364e-05	5.31747652405303e-05	5.8038362656648e-05	5.15539504210554e-05	5.66433056888524e-05	5.63434553513503e-05	5.93605071557965e-05	5.60503634171293e-05	5.24726600790985e-05	5.60803827618147e-05	5.96923572925565e-05	5.72732161343411e-05	4.94262851992869e-05	5.32811686786339e-05	5.34744892126545e-05	5.00933282958321e-05	5.58764524414052e-05	5.91024437692088e-05	5.85084516764974e-05	5.65740171847793e-05	5.69137439619193e-05	5.64410059526646e-05	5.27235820985666e-05	5.60076819982763e-05	5.77210073792879e-05	5.03771329195022e-05	6.02094962569793e-05	5.79171474815182e-05	5.65915565597285e-05	5.05202536411831e-05	5.75245026879327e-05	5.97412402950384e-05	5.76715214153852e-05	5.433566787392e-05	6.00063319614383e-05
120.26	4.6908203224497e-05	5.02953659106414e-05	4.82880903238729e-05	4.95345481465248e-05	5.01845213527683e-05	5.24590053940048e-05	6.17190838962647e-05	6.29202019494086e-05	6.19748167407178e-05	5.63580626582485e-05	5.98960077295225e-05	5.86016236637352e-05	6.12473502864875e-05	5.79791235223006e-05	5.94115595469238e-05	5.65889379350057e-05	5.95327067849922e-05	5.46543035194854e-05	5.88377267143211e-05	5.77955924796051e-05	6.14525728675324e-05	6.00579367971666e-05	5.42126173996664e-05	5.93717251754679e-05	6.17623799323719e-05	5.97024824848726e-05	5.19787684372538e-05	5.59151315339984e-05	5.49102430309561e-05	5.24526793235674e-05	5.75107234999292e-05	6.25396997637097e-05	6.0418286176845e-05	5.88919210283607e-05	5.95449135076881e-05	5.87970537448446e-05	5.62035526395609e-05	5.82124589084146e-05	5.91148282352511e-05	5.51654753796611e-05	6.24681467758415e-05	6.28087395897747e-05	6.07959903668344e-05	5.3082651348703e-05	5.99757988732171e-05	6.3536049831674e-05	5.63732710124879e-05	5.8001865590899e-05	6.54310301378682e-05
140.26	5.55425266732917e-05	5.70086678540118e-05	6.05588154582564e-05	5.57315026735038e-05	5.94382030373802e-05	5.83408906946295e-05	6.66371652582367e-05	7.0622587045317e-05	6.91466547063039e-05	6.5204642056875e-05	6.85389625586135e-05	6.86437615483772e-05	6.91881560335591e-05	6.73423503783207e-05	6.49718223779151e-05	6.40088103312216e-05	6.78097306916465e-05	5.91678154308093e-05	6.78958998563233e-05	6.66862836644518e-05	6.96896835900547e-05	6.85995001650916e-05	6.31824024519051e-05	6.69243787227782e-05	7.00201093138326e-05	6.70740771635709e-05	5.97762540876442e-05	6.42009568107266e-05	6.26310900638681e-05	6.37572694523876e-05	6.7403724282666e-05	7.18872178907757e-05	6.96751162470513e-05	6.97131415303865e-05	6.86335432589977e-05	6.65079750524898e-05	6.20680363466564e-05	6.70932324757994e-05	6.96936091622577e-05	6.5360078391698e-05	6.79319583930222e-05	7.30523639230024e-05	7.00533479894446e-05	6.05767704054201e-05	7.01803594946321e-05	6.72116742214043e-05	6.36985292961422e-05	6.82805889619122e-05	7.21428469853399e-05
160.26	5.76556942131347e-05	6.21581497746624e-05	6.49043770429744e-05	6.02487212145628e-05	6.66673925674109e-05	6.3812514771992e-05	7.11775020063745e-05	7.43992114141049e-05	7.60618863819015e-05	7.04794895706414e-05	7.29542481435721e-05	7.25020753395243e-05	7.38929290893984e-05	7.07883823312175e-05	6.50973364686748e-05	6.27179028162897e-05	7.13071671812062e-05	6.34656730899155e-05	7.16285218570819e-05	7.14053393911271e-05	7.26040605000989e-05	7.30572226370836e-05	6.24404215311436e-05	7.34403022709832e-05	7.40359002137249e-05	7.13768154851377e-05	6.32426125092526e-05	6.45281371856938e-05	6.82898689302379e-05	6.75653728749887e-05	7.18756506166509e-05	8.09325941373416e-05	7.55139718036347e-05	6.91009351657527e-05	7.15992183422344e-05	7.28886839839336e-05	6.64754909310919e-05	7.05683509481008e-05	7.18847708278454e-05	7.32411210067053e-05	7.62077775519019e-05	7.99171389496741e-05	7.66456982160732e-05	6.39014187181479e-05	7.39100823289442e-05	7.82878033939918e-05	6.19638591636216e-05	7.64950841278256e-05	7.66910589231784e-05
180.26	6.91172280504252e-05	6.60893996823411e-05	6.86797846779343e-05	6.97990066614206e-05	7.21761352213249e-05	6.70659759671882e-05	7.91985717070665e-05	8.35152915884446e-05	7.9139567692439e-05	8.77795705222746e-05	7.89400294462829e-05	7.53442806383819e-05	8.13331672995375e-05	7.9149866576004e-05	8.30312726781492e-05	6.62279133493413e-05	7.84209370793216e-05	7.93034753704933e-05	7.7837837911997e-05	7.47441183890969e-05	8.31985818929963e-05	7.77780111228592e-05	8.64919940153333e-05	7.9343055261728e-05	8.1305069587926e-05	7.71260369185852e-05	8.03735098794068e-05	7.59404132909708e-05	9.02124225395215e-05	7.05980163064509e-05	7.62243465583189e-05	8.88413724068018e-05	7.85208415444312e-05	7.75515453159836e-05	7.43736830559641e-05	8.44854116846383e-05	8.84778369226141e-05	8.12928829215368e-05	7.98670756529579e-05	7.95370763797534e-05	7.84032201034618e-05	8.43785792586294e-05	8.25411611703812e-05	8.0157325983886e-05	7.95145178139428e-05	8.16152201976653e-05	7.75212698412895e-05	9.29091931278301e-05	8.14037687439966e-05
200.26	7.09112699505398e-05	7.32118391987492e-05	7.35689553012281e-05	7.12313278941002e-05	8.06762498478563e-05	7.18958527042996e-05	8.59765929854856e-05	8.90612932322034e-05	8.73540473680107e-05	9.45336699567609e-05	8.13471212323539e-05	8.37706528930621e-05	8.43700506981331e-05	8.09921101470909e-05	8.70075750189453e-05	7.59972213251961e-05	8.10088923195288e-05	8.81340371925197e-05	8.38374489890246e-05	8.09760862020953e-05	8.59238037049576e-05	8.38757128508359e-05	8.8026260645315e-05	8.11608241025645e-05	8.64000754762136e-05	8.17587133179845e-05	8.89774436179519e-05	8.33175919872617e-05	9.11925183044701e-05	7.38727675769078e-05	8.2041906263876e-05	9.37381423627392e-05	9.10155468641582e-05	8.20063151570926e-05	8.0472933493895e-05	9.12996393870342e-05	9.39811689653013e-05	8.85009902262018e-05	8.33470083374922e-05	9.07054432427057e-05	8.41107846272753e-05	9.41672442182934e-05	8.7776366476863e-05	8.80035656827895e-05	8.59250934846437e-05	8.54028390768707e-05	8.61057638742574e-05	0.000106900398673065	8.79756370203406e-05
220.26	8.14816674677391e-05	7.26944408312139e-05	8.14334616596399e-05	8.03090055792027e-05	8.45497367621589e-05	7.64876083720242e-05	9.520436209844e-05	9.68610178652171e-05	9.29057145570689e-05	0.000112811623501495	8.78803966267453e-05	8.88689143615869e-05	9.4440790805572e-05	8.95500080462854e-05	0.000104241673360295	7.74345589390205e-05	8.81459146979487e-05	0.000100964689464755	8.99119300375757e-05	8.39975653273269e-05	9.83459064291959e-05	8.73956863736502e-05	0.000104453568787511	9.01037699332004e-05	9.67988300001973e-05	8.76647489889484e-05	0.000105625884633233	9.06397044981307e-05	0.000112888334627684	7.77376366982066e-05	8.50369138287545e-05	0.000106748709094317	9.86951903665797e-05	9.0916868426007e-05	8.56071796553299e-05	0.000103487706691919	0.000106414316111989	9.61285549151864e-05	9.18939132638337e-05	9.68050588281724e-05	9.05053048320871e-05	9.89992404562873e-05	9.72932513443135e-05	0.000108743727004076	9.24069187745997e-05	9.27975913337838e-05	0.000101668376505736	0.000113694195353312	9.2100038035281e-05
240.26	7.18012355065541e-05	7.63877673738929e-05	7.29802967697328e-05	7.57117001233921e-05	8.02013960362272e-05	7.16748719286071e-05	9.1042976115298e-05	9.05367810096429e-05	8.91486972286055e-05	0.000107119200058667	8.31430977797819e-05	8.46182120649405e-05	8.59095309093473e-05	8.32883473385092e-05	9.32162513877723e-05	7.28180726763715e-05	8.30646177580841e-05	9.34652309607736e-05	8.39325758629126e-05	8.18803574159575e-05	8.68205836073336e-05	8.21336261892415e-05	9.30006687737448e-05	8.25629245032821e-05	9.14883960639217e-05	8.21642634059682e-05	0.00010660751558126	8.25759976762628e-05	0.000100921535993956	7.52343440773449e-05	8.25657053531428e-05	9.761733634386e-05	9.31118297370686e-05	8.43903273774289e-05	8.22892630904573e-05	9.59287439724209e-05	0.000104110698998334	8.73967535535349e-05	8.56848519687729e-05	9.11849798511512e-05	8.83237105715452e-05	9.49500097243182e-05	8.92235255215558e-05	9.82842806329568e-05	8.9972919522607e-05	8.84664785971468e-05	8.65469621428467e-05	0.000102018267252778	8.92524927961663e-05
260.26	6.2009519338891e-05	6.53189357461704e-05	7.09003936064768e-05	6.96652330243692e-05	7.08534499632591e-05	6.69624584228341e-05	7.77547539414176e-05	8.18353961284732e-05	7.86426266338493e-05	9.27989617768107e-05	7.72580316145637e-05	7.53781873803205e-05	7.97717886917235e-05	7.44711658294947e-05	7.43761535575319e-05	6.65155993386848e-05	7.49087243830658e-05	7.5470713772525e-05	7.81456047126948e-05	7.33955382242235e-05	7.74408544639987e-05	7.32679827948163e-05	7.54627721088074e-05	7.77269327332792e-05	8.16652113407019e-05	7.56511416717925e-05	8.31260602197032e-05	7.4780697617595e-05	7.92472671827232e-05	6.8181632823915e-05	7.58877704028172e-05	8.80058509715382e-05	8.65580759055109e-05	7.51807097227005e-05	7.54122211200266e-05	8.4583173242293e-05	7.91022364940942e-05	7.39694233693445e-05	7.71643520774688e-05	8.15587006371379e-05	7.94032276079714e-05	8.8757462268121e-05	8.06750724613211e-05	7.78951366734808e-05	8.05415661841038e-05	7.91402558323404e-05	7.24000068020264e-05	9.07972157674737e-05	8.08319038952263e-05
280.26	5.75385561862716e-05	5.85308170092459e-05	6.43746021006494e-05	6.61279870947249e-05	6.48148659378415e-05	6.00994602537612e-05	7.66720139735498e-05	7.73474608204981e-05	7.50652007255642e-05	9.16098624959412e-05	6.95882711987404e-05	7.13066986213078e-05	7.38921265303607e-05	7.12557303214485e-05	7.50991693906921e-05	6.53990626482291e-05	7.23116056038223e-05	7.3515574968446e-05	7.32183434045905e-05	6.88322357356409e-05	7.23667703922217e-05	7.18806539142504e-05	7.15164055812393e-05	7.11080287766646e-05	7.9139032200131e-05	7.18686393377529e-05	8.79783771474937e-05	7.0832724727722e-05	8.10827704432917e-05	6.32064180998931e-05	7.08963521698553e-05	8.26459546267831e-05	8.07363969548522e-05	7.49593536502783e-05	7.05448023852976e-05	8.04856938234592e-05	8.07453025326175e-05	7.08584331005803e-05	7.40862549801323e-05	7.26753707504087e-05	7.63138520133927e-05	7.79459752524198e-05	7.97418836682088e-05	7.79462940425056e-05	7.60256920042178e-05	7.65512596246018e-05	7.04165502040948e-05	8.32800340320685e-05	7.45123512302445e-05
300.26	5.2314914970458e-05	5.73912171482247e-05	6.06796568802085e-05	5.94489916436997e-05	6.25209773658909e-05	5.53754970160365e-05	7.22417111063938e-05	7.18330504268377e-05	6.99458832517503e-05	8.51072286826587e-05	6.79746826106842e-05	6.772138879106e-05	6.9612939067076e-05	6.82706714332339e-05	6.67061833734172e-05	6.21997920776878e-05	6.56070449957966e-05	6.92682837207312e-05	6.96016231122473e-05	6.59436704967073e-05	7.04647777286959e-05	6.84646091108581e-05	6.31348629559115e-05	6.811626057204e-05	7.36142652219969e-05	6.56734107804024e-05	7.99097029124509e-05	6.55135492998677e-05	7.03180356779304e-05	6.14278484593981e-05	6.66799485013735e-05	7.47805593148953e-05	7.88728202447179e-05	6.74358374650336e-05	6.64696454613262e-05	7.47510387836067e-05	6.9856561847137e-05	6.69660868397915e-05	6.77455106917648e-05	6.92211415983837e-05	7.25336133362007e-05	7.72617477390462e-05	7.24962666211418e-05	7.03902170825542e-05	7.25500393556092e-05	7.01273060429091e-05	6.31165758354762e-05	7.99429246648765e-05	6.92249192773289e-05
320.26	5.61531725681959e-05	5.78048258443831e-05	6.05727677946462e-05	6.0996410118291e-05	5.98792605082227e-05	5.71155132823522e-05	6.97992550038817e-05	7.21515287146319e-05	6.94431152294205e-05	8.07940695077739e-05	6.75022020339775e-05	6.85399084791168e-05	7.14280409820891e-05	6.77542475075283e-05	6.78081333081723e-05	6.37108334162001e-05	6.9172062585749e-05	6.75545420692146e-05	6.91443465605748e-05	6.66038391750465e-05	6.93159057726418e-05	6.80185579749814e-05	6.38363058658568e-05	6.88665869545926e-05	7.55345025496879e-05	6.9575728182357e-05	7.16406305208551e-05	6.84507033009067e-05	7.01985762715091e-05	6.23066497648015e-05	6.74271621103468e-05	7.69159714693411e-05	7.88125604028102e-05	7.05034012913568e-05	7.04145698809779e-05	7.64758032428768e-05	7.14239528692397e-05	6.92065959568189e-05	7.16221462353041e-05	7.03155938332001e-05	7.28886122652854e-05	7.64624246195022e-05	7.49649530959374e-05	7.03027095285016e-05	7.33788030136635e-05	7.25697326833624e-05	6.55529048541547e-05	7.73948774117901e-05	7.20426671331743e-05
340.26	5.0497704265451e-05	5.47119413293358e-05	5.60705380258906e-05	5.68582907436608e-05	5.77972232328428e-05	5.54973835489733e-05	7.11482802532288e-05	7.34905487061132e-05	7.15463193114603e-05	7.71251212465437e-05	6.50290124992023e-05	6.87695993116042e-05	7.01480166426289e-05	6.59835569801009e-05	6.38771618277413e-05	6.23576629263563e-05	6.77849891362485e-05	6.64889124109737e-05	7.02665329131564e-05	6.5130756690024e-05	6.76956090543957e-05	6.60158526900389e-05	6.37166334217343e-05	6.68739103748862e-05	7.22748421981105e-05	6.72609172069478e-05	6.83652352104332e-05	6.52773644332858e-05	6.70713714927342e-05	6.20740384430702e-05	6.66617688020985e-05	7.60917544609483e-05	7.88989536286496e-05	6.84168767664177e-05	6.90204120601998e-05	7.61159073733683e-05	6.90857688963794e-05	6.57340004482223e-05	6.82937430930894e-05	6.9317703028595e-05	7.34325455548152e-05	7.50389890851458e-05	7.64979086585706e-05	6.78470396805362e-05	7.18742561903444e-05	7.30192086948943e-05	6.09364127980803e-05	7.71677320437779e-05	7.18077867812985e-05
360.26	5.57522166814005e-05	6.10141980204702e-05	6.05834094071469e-05	6.38190148671323e-05	6.44969976515239e-05	6.0876548335978e-05	7.50898177746183e-05	7.88680102287886e-05	7.57509134207907e-05	8.05420496312887e-05	7.03619615828223e-05	7.461605132281e-05	7.63462374163067e-05	7.22215864983428e-05	6.89709609938448e-05	6.21252259849263e-05	7.25520339592871e-05	7.19789306804613e-05	7.81498632660328e-05	7.01941852771746e-05	7.28554640911815e-05	7.1803703405675e-05	6.71306517317898e-05	7.3653813470558e-05	7.93288140519298e-05	7.37597464270095e-05	7.28105209705775e-05	7.13260305155413e-05	7.1615080979108e-05	6.45066940478831e-05	7.52706115655809e-05	8.09299899761777e-05	8.77151442339939e-05	7.52436084082502e-05	7.116629239078e-05	8.38306793714092e-05	7.62418889067414e-05	7.2778643174245e-05	7.59103695496079e-05	7.6629939306505e-05	7.97766717711506e-05	8.24547230285729e-05	8.11794519910309e-05	7.69931178648193e-05	7.86605533259269e-05	8.14458802151844e-05	7.02399257258551e-05	8.07535471337483e-05	7.84442646479797e-05
380.26	5.17085824168902e-05	5.69160261829495e-05	5.79175081155207e-05	5.78074947854555e-05	5.49945018255532e-05	5.80600110431238e-05	6.93564330523668e-05	7.10995026686302e-05	7.19649811590509e-05	7.11616115455486e-05	6.40374361974523e-05	7.03285438046722e-05	7.1679127309593e-05	6.88263890810721e-05	6.64004278592208e-05	5.59252594655849e-05	6.80948312999133e-05	6.9026541797182e-05	6.96045580611694e-05	6.79645074846503e-05	6.95344926466776e-05	6.54604658093594e-05	6.12770571075278e-05	6.81739954537118e-05	7.24108534857648e-05	7.05386863207854e-05	6.87335330339439e-05	6.87717773265995e-05	6.88949805266894e-05	5.94996819963952e-05	6.68015007676034e-05	7.32251056887593e-05	7.88594984546442e-05	7.30383253087147e-05	7.07481182405066e-05	7.62937862804473e-05	7.16213320357798e-05	6.81962370034011e-05	6.8946226907045e-05	7.390498754134e-05	7.48790886174208e-05	7.62286565011051e-05	7.79276772979436e-05	6.74037532388392e-05	7.33792612105719e-05	7.3123473227632e-05	6.50350080107681e-05	7.88163961283437e-05	7.11966197088032e-05
400.26	5.41815442433473e-05	5.64768426625402e-05	5.64549367174425e-05	5.37426248656613e-05	6.02246530216314e-05	5.44091284862499e-05	7.66132415169417e-05	6.88873133533626e-05	6.72040769266091e-05	8.68678760097817e-05	6.30004555304392e-05	7.82551197455185e-05	6.53620704726925e-05	6.85848563415301e-05	7.24004455944074e-05	6.25841207824762e-05	6.67119387150981e-05	7.16081869460332e-05	6.51133380860657e-05	6.08502722235431e-05	6.44415905972933e-05	7.04716400161051e-05	6.50437972968923e-05	6.62614210549679e-05	6.71120035617004e-05	6.47454923539954e-05	7.41573599026968e-05	6.7379584212987e-05	6.72947760969507e-05	6.0559183885905e-05	6.36324155899741e-05	7.82663474038154e-05	7.89691339525271e-05	7.40458304849496e-05	6.9410433918143e-05	7.39626817663522e-05	7.49613548065183e-05	6.9838393007365e-05	6.98851739844828e-05	7.54680388322627e-05	7.13960997719146e-05	7.29229606926063e-05	7.35713518775952e-05	8.02502338050434e-05	7.0672634798086e-05	6.93792979037339e-05	6.29139415881806e-05	8.07819036872995e-05	6.79873074133236e-05
420.26	5.37871816068804e-05	5.43186613396331e-05	5.41139002074341e-05	5.34927410296736e-05	5.27987748776531e-05	5.30329287764121e-05	7.24518555337996e-05	6.51486947016982e-05	6.16939680827162e-05	6.5623437347555e-05	5.92250137643265e-05	7.17945728871697e-05	6.31498738109625e-05	6.44961109895562e-05	6.35699826056189e-05	5.90469169095047e-05	6.60794254331177e-05	6.56040576734568e-05	6.4610483504073e-05	6.17921448092624e-05	6.29708623778952e-05	6.40438251596246e-05	6.4492092032125e-05	6.37307938963806e-05	6.23721254507539e-05	6.09219566729834e-05	7.09853086856736e-05	6.50638602925807e-05	6.35727450674431e-05	5.86658024187206e-05	6.07114133855291e-05	6.79780168707884e-05	7.44352469384785e-05	7.13188880989934e-05	6.6038352342827e-05	7.10961588682996e-05	7.18754824676125e-05	6.77668051114113e-05	6.75543450817325e-05	7.87504304585645e-05	7.01625675591176e-05	6.73392949544653e-05	7.18254360690845e-05	7.08793186935594e-05	6.78731089624235e-05	6.6894326540152e-05	6.61707880888189e-05	7.14042039465826e-05	6.59446997058113e-05
440.26	5.0816152094398e-05	5.24425780781589e-05	5.0735661199027e-05	5.0954587275282e-05	5.00964072894922e-05	4.96980051101098e-05	6.66649615600093e-05	5.98180053344139e-05	5.75053706379931e-05	6.5842977864546e-05	5.56155043149022e-05	7.04529596722695e-05	5.84649927541287e-05	6.09778115616884e-05	6.16837404485668e-05	5.6648498823287e-05	6.0639433212101e-05	6.35800221338572e-05	5.968408541624e-05	5.75849133857329e-05	6.01356586663207e-05	5.93806357231672e-05	6.21426524850747e-05	5.88465478004967e-05	5.54645962587691e-05	5.59517925209577e-05	6.56940138576806e-05	6.04266877493231e-05	6.1453389249048e-05	5.49063019580685e-05	5.52657264208355e-05	6.60706463746321e-05	6.69142744591045e-05	6.68961588595655e-05	6.28405334570351e-05	6.50660926548168e-05	6.70793307528393e-05	6.4140660858268e-05	6.23247794168341e-05	7.29993689307348e-05	6.34815428770614e-05	6.09399792513937e-05	6.68509712915352e-05	6.8954791245673e-05	6.52479270504042e-05	5.94989750617864e-05	6.16199253337342e-05	6.63004344228164e-05	6.19790820071961e-05
460.26	4.92459109904784e-05	4.84123076970989e-05	4.76468149305687e-05	4.9309481757638e-05	4.56486870533554e-05	4.79950339946818e-05	6.25963395662153e-05	5.74906228821546e-05	5.63289286474093e-05	6.33129133556839e-05	5.35461659707937e-05	6.9274864454783e-05	5.86160458301499e-05	5.70219504336537e-05	6.06410737118521e-05	5.64832691003907e-05	5.82145889667398e-05	6.2679135545456e-05	5.48635756816762e-05	5.43757616356321e-05	6.30467080071538e-05	5.66339806619016e-05	5.92749265268764e-05	5.9515012138437e-05	5.56971986134184e-05	5.4240379218021e-05	6.03014164373333e-05	5.86907944051169e-05	6.05880411679009e-05	5.30607765357449e-05	5.26256984608787e-05	6.31275299609923e-05	6.46658397370124e-05	6.42151094268079e-05	6.40562057444395e-05	6.0049102853315e-05	6.59005168372576e-05	6.25657447707162e-05	6.48789390262928e-05	7.30800601869636e-05	6.72302924941792e-05	5.85031831544397e-05	6.17344944997788e-05	6.51560807754898e-05	6.88120689769461e-05	6.11142364091872e-05	6.25208916362621e-05	6.31704333548049e-05	5.72388489673895e-05
480.26	4.63427857944626e-05	4.39321231001398e-05	4.35213573644062e-05	4.40346979818617e-05	4.44392652076557e-05	4.36834821962742e-05	5.9125804073483e-05	4.95081393928186e-05	4.93308001669054e-05	5.20422984835408e-05	5.036989671937e-05	6.05836367949275e-05	4.87753535382984e-05	5.08575073404964e-05	5.39114910870455e-05	5.29482498932055e-05	5.48097042214467e-05	5.5186514999379e-05	5.87627416467615e-05	5.4696125323855e-05	4.64552184333615e-05	5.15708990115014e-05	5.30638443065042e-05	5.08709025094926e-05	4.56649829832826e-05	5.42218796332203e-05	5.80311569247982e-05	5.03472314151592e-05	5.28832254839026e-05	4.9057140889716e-05	5.21753453566832e-05	5.77445512786476e-05	5.39284769376408e-05	5.57675400366663e-05	5.27855481191977e-05	5.11206737047775e-05	5.66562224641922e-05	5.25860738259469e-05	4.88423571207395e-05	6.97601377438111e-05	5.14086487369721e-05	5.329030411347e-05	5.56954595945741e-05	6.12103436783251e-05	5.01877965161441e-05	4.97828388978281e-05	5.3811308760486e-05	5.5408998578584e-05	4.93375275772377e-05
500.26	4.64472302739644e-05	4.31798417313268e-05	4.28240952653345e-05	4.45957495538209e-05	4.34737250643892e-05	4.94412078784183e-05	4.55599478321925e-05	4.65958110017657e-05	4.7221054493497e-05	4.86652210535336e-05	4.74729331088067e-05	5.00729843003047e-05	4.7160547428833e-05	5.04241772719438e-05	4.53312020550207e-05	4.2923336020344e-05	5.11502449073015e-05	4.93623561818908e-05	4.24140402861364e-05	4.39817954568049e-05	4.51013567395306e-05	4.43980529736215e-05	4.87962331649199e-05	4.86646579604162e-05	4.3738809569732e-05	4.07859366373038e-05	4.6411153684146e-05	4.73564287740656e-05	4.57051459127778e-05	4.70342760101825e-05	4.61089754899707e-05	4.61708304692833e-05	4.98628933610328e-05	5.3847131109195e-05	4.89577372356398e-05	5.08316420331457e-05	5.35749710422288e-05	5.43751484605355e-05	5.08104732311851e-05	5.14095520756098e-05	4.92151024244312e-05	4.94275917247333e-05	5.2772484890442e-05	4.99137978385785e-05	5.07236005258951e-05	4.69549930191168e-05	5.22854426344325e-05	4.91020089302716e-05	5.02390879348228e-05
520.26	4.81067575435466e-05	4.68038956731214e-05	4.6099228872624e-05	4.72971160087893e-05	4.59482261530482e-05	5.10688599971828e-05	5.07032505110919e-05	4.79118992736324e-05	4.9358615673061e-05	5.06214096439599e-05	4.68303925458422e-05	5.30608792129114e-05	4.89930190144474e-05	4.70379926804489e-05	4.99738566535207e-05	4.85012477026157e-05	5.00373330913432e-05	5.04124136838964e-05	4.67723243394727e-05	4.67615673931652e-05	4.72960607498623e-05	4.75874580394789e-05	5.0407869147911e-05	4.79977264069451e-05	4.72613290242717e-05	4.72591200155077e-05	4.95322225507686e-05	4.74120946902198e-05	4.87180052279748e-05	4.56127860890334e-05	4.50193122841915e-05	5.20595490867648e-05	5.39757551202852e-05	5.14645266481592e-05	5.21852286375477e-05	5.20011599265708e-05	5.3900595656898e-05	5.0863417677727e-05	5.07425501280978e-05	6.00582071261174e-05	5.07047418283792e-05	4.93512651648519e-05	5.15130382274245e-05	5.20914990991187e-05	5.03661496627357e-05	5.2944570969881e-05	5.04510885498094e-05	5.0262694224491e-05	4.88372114354564e-05
540.26	4.94780303735363e-05	4.78005984392029e-05	4.69823053499713e-05	4.90797937523267e-05	4.70238023103713e-05	5.03585514821547e-05	4.84558071214111e-05	4.7234157378543e-05	4.82916216523502e-05	4.92085575059603e-05	4.70214210935124e-05	4.88319428570579e-05	4.74827175568175e-05	4.71831871054477e-05	4.73622068339926e-05	5.05514415607251e-05	4.91069475185642e-05	5.04352834926848e-05	4.73136209975436e-05	4.72077146334672e-05	4.84418346242371e-05	4.81208753222959e-05	4.89483242504935e-05	4.81663326985529e-05	4.67544564501535e-05	4.68511494211015e-05	4.73173594449459e-05	4.64887274463529e-05	4.72178387138587e-05	4.55288112678395e-05	4.62471412044612e-05	4.92320811029972e-05	5.08064729175268e-05	5.13349001717624e-05	4.89536833055443e-05	4.8911641823521e-05	5.22161214016181e-05	4.97972601549305e-05	5.04223249191685e-05	5.32669522015466e-05	4.966451107195e-05	4.87746332933368e-05	5.12712480405018e-05	5.17367654244623e-05	5.06384904501613e-05	4.91208789592342e-05	4.94972558794797e-05	4.95410082190297e-05	4.68865616015559e-05
560.26	4.97206866332873e-05	4.8496722501619e-05	4.8042209955038e-05	4.93941902888139e-05	4.79510399340796e-05	4.98560152727679e-05	4.85646896762841e-05	4.81737164360386e-05	4.9043135060755e-05	4.87125544545713e-05	4.70948936118471e-05	4.84001787802751e-05	4.69975706185377e-05	4.63479619460485e-05	4.93903641971124e-05	4.93245217568522e-05	4.86927555541235e-05	5.0128322390807e-05	4.90904160557977e-05	4.68138750793487e-05	4.69065056646385e-05	4.80828553964613e-05	5.03129666639535e-05	4.74347403484012e-05	4.78587989476239e-05	4.89325544200528e-05	4.77889461861513e-05	4.59865892604758e-05	4.83658326921614e-05	4.431955250216e-05	4.51440529899865e-05	4.93944860628586e-05	4.95304721823436e-05	4.95715971822352e-05	4.74786721011937e-05	4.84123164778982e-05	5.18527492966012e-05	5.07000117726591e-05	5.00268196967419e-05	5.00421435713841e-05	5.04446123120363e-05	4.95792640799322e-05	5.02751418008999e-05	5.05003365270225e-05	5.02484503318925e-05	4.97814606884873e-05	4.87737003970468e-05	4.82090704330127e-05	4.69102945467429e-05
580.26	5.12832869611254e-05	4.84073000392036e-05	4.70006916915696e-05	5.16963883663051e-05	4.90659538141923e-05	5.1624660129985e-05	4.82026250275525e-05	4.88837444818209e-05	5.01348661916831e-05	4.86408338211488e-05	4.67872446399438e-05	4.78862728867313e-05	4.88735523691236e-05	4.71026212360123e-05	4.87145015704626e-05	4.93094015699622e-05	4.9149557975083e-05	5.11922281941141e-05	4.89647311843086e-05	4.80091530585171e-05	4.94160091967115e-05	4.74376549784061e-05	5.00348488451889e-05	4.82496707578393e-05	4.93348095781799e-05	4.82105519328764e-05	4.71661780162689e-05	4.74684693790577e-05	4.90356442845871e-05	4.55631161026729e-05	4.66663930385124e-05	4.99782916474332e-05	4.99687874200013e-05	4.86537381182608e-05	4.8459216443056e-05	4.96778142662578e-05	5.13358667300428e-05	5.14435233091115e-05	5.03164766577664e-05	5.09355914742393e-05	5.11678838433391e-05	4.97813592721201e-05	5.01628263592326e-05	5.19780934899185e-05	5.13276758749966e-05	5.113989572134e-05	5.03495899626566e-05	4.84423089447631e-05	4.87485773404089e-05
600.26	5.19959741882154e-05	4.90328995862615e-05	4.93465760472729e-05	5.10879810534492e-05	5.09066669480633e-05	5.16422919016347e-05	5.20967937033176e-05	5.17289347846782e-05	5.22995832211302e-05	5.11598686499097e-05	5.23281181986712e-05	5.11592578730897e-05	5.21501716174045e-05	5.02880506289755e-05	5.09647004217276e-05	5.14351388713165e-05	5.36274358694075e-05	5.12915797001318e-05	5.17370494073478e-05	5.06177969736253e-05	5.07538641351996e-05	4.97392833928145e-05	5.35375330221533e-05	5.19286941026002e-05	5.07635620494663e-05	5.00942822406548e-05	4.90526353324982e-05	5.02505657253047e-05	5.00599268141042e-05	4.8205762111691e-05	4.9747880034404e-05	5.5476149348397e-05	5.45909383793464e-05	5.26151727900766e-05	5.23403477682873e-05	5.28952672472261e-05	5.54212974143098e-05	5.42116252083186e-05	5.49610823996035e-05	5.31649219951656e-05	5.43473595222176e-05	5.22115207852598e-05	5.39214649256467e-05	5.37442131027316e-05	5.49940529867235e-05	5.30803545510211e-05	5.25753608276527e-05	5.20198045500139e-05	5.16367659770553e-05
620.26	5.24543591339462e-05	5.0600058047578e-05	4.9843125510568e-05	5.3534019028423e-05	5.11475039351104e-05	5.06821897157793e-05	6.00765801392466e-05	5.81987265878294e-05	5.97348439248537e-05	5.78742834062426e-05	5.86153844867283e-05	5.77544473099109e-05	5.77405112456824e-05	5.55177977416709e-05	5.83980503485343e-05	5.90971642225915e-05	5.92943974979295e-05	5.9451159720094e-05	5.90423099185995e-05	5.56620627875629e-05	5.78771571221496e-05	5.62924843220699e-05	5.96781297026737e-05	5.76174249656138e-05	5.94337629503088e-05	5.64818834274909e-05	5.64298476463072e-05	5.63976966896116e-05	5.71792247725455e-05	5.3651748006116e-05	5.60428666116924e-05	6.15560962549865e-05	6.12402689686241e-05	6.0432347565421e-05	5.97999169716154e-05	5.88724008360176e-05	6.35468497920448e-05	6.04441083156879e-05	6.06928570030294e-05	6.15612627255318e-05	6.04092334336543e-05	5.94866592438562e-05	5.90832954322738e-05	5.97543039186246e-05	5.96616476179007e-05	5.90855122595507e-05	5.8741067314096e-05	5.97842858981039e-05	5.68992987466911e-05
640.26	5.34840153300965e-05	4.86979826570285e-05	4.91142341743416e-05	5.21429757944929e-05	4.97384705486925e-05	5.17901038967184e-05	6.63996631294806e-05	6.30609995006087e-05	6.52040540798539e-05	6.46056029486604e-05	6.51994026990257e-05	6.48002135964615e-05	6.3704327454711e-05	6.31622127747295e-05	6.50087248873581e-05	6.61510476083836e-05	6.57253119214838e-05	6.77429594134784e-05	6.40531309489575e-05	6.22535554212516e-05	6.25931259005589e-05	6.0231587685971e-05	6.76709428106379e-05	6.48550061498185e-05	6.85717043641182e-05	6.30866962501961e-05	6.4456864224908e-05	5.78973506462603e-05	6.26137371342196e-05	5.93507253885342e-05	6.08067309472667e-05	7.1248961663682e-05	6.7965732170961e-05	6.63739364694245e-05	6.5125429807142e-05	6.60099141126686e-05	7.07004493022564e-05	6.65279712587711e-05	6.55905632750943e-05	6.43687822877681e-05	7.49580985765485e-05	6.40915796393005e-05	6.63526004068529e-05	6.75813233120262e-05	6.56338433964975e-05	6.51120022517898e-05	6.56303897708072e-05	6.42540755334875e-05	6.36341487964942e-05
660.26	5.30385704083747e-05	5.0763879998723e-05	5.16182055957492e-05	5.29400463531667e-05	5.23900522842119e-05	5.23698635798459e-05	8.10622945521573e-05	7.59733216220546e-05	7.94757175346155e-05	7.36440101002042e-05	8.51979067270062e-05	7.33235481954274e-05	7.96763988175303e-05	7.17679775717945e-05	8.32617994655337e-05	7.78904641939154e-05	7.69441182193843e-05	7.88887158734223e-05	7.67113354580594e-05	7.66987212568352e-05	7.48373184157723e-05	7.85789338718776e-05	7.86172059432146e-05	7.51541256168924e-05	8.47044296688567e-05	7.86825378104801e-05	7.54244699426853e-05	7.1027364610847e-05	8.16015196117244e-05	6.95196280848555e-05	7.35815217215505e-05	8.43479515038728e-05	8.33012100190767e-05	7.96658308543299e-05	7.73766880788306e-05	7.89141523581382e-05	8.64434932416944e-05	7.84422273029651e-05	7.93350398605978e-05	8.37160792206163e-05	0.000100218128396688	7.74092085758238e-05	7.87623589778653e-05	8.81990785789375e-05	7.83409037077098e-05	8.35061833353685e-05	7.72842180158711e-05	8.22002586561429e-05	7.58127650155433e-05
680.26	4.10328777519219e-05	3.85777445106081e-05	3.82443590855324e-05	4.05577229951767e-05	4.03240278916901e-05	4.07529220177694e-05	6.31690420678279e-05	6.48929178290739e-05	6.45680354904864e-05	6.45061141256362e-05	6.8117885226944e-05	6.26522214946503e-05	6.21086107852133e-05	6.31213253212097e-05	6.40335419063376e-05	6.93954487747751e-05	6.34688477059146e-05	6.92905789112082e-05	6.55446029335655e-05	6.1500358163651e-05	6.54765219938106e-05	6.3539947310203e-05	6.89258560656473e-05	6.37963062399885e-05	6.79527377414884e-05	6.24335053027458e-05	6.18343630186962e-05	5.30077459856726e-05	6.18079176461714e-05	6.10452135053942e-05	6.15320729795736e-05	7.16988305047558e-05	7.09191446860577e-05	7.06524548461016e-05	6.41351447721335e-05	7.23798755947994e-05	7.56138642859319e-05	7.01588680714514e-05	6.69945925571302e-05	7.24632680197501e-05	7.06917331690141e-05	7.07514325641592e-05	6.61114457496927e-05	7.35956530472594e-05	6.49794809367e-05	6.93615609487395e-05	6.60458202216807e-05	7.35411397610976e-05	6.59735057867017e-05
700.26	1.62160683731944e-05	1.55857986642218e-05	1.50319279779601e-05	1.68100851318206e-05	1.56247486302007e-05	1.56063295607256e-05	1.92429356343102e-05	1.82635377832104e-05	1.86609063490259e-05	1.9273396030257e-05	1.75070426759116e-05	1.86511690394431e-05	1.89491641131075e-05	2.00191347358188e-05	1.77651413977631e-05	1.97302341376572e-05	2.12991001426602e-05	2.04614685221713e-05	2.13859369312823e-05	1.74104378731058e-05	1.98634654302577e-05	1.7406922182067e-05	1.98589772552192e-05	2.00778869917645e-05	2.09402056362012e-05	1.81573712974751e-05	1.836738489448e-05	2.05213681145506e-05	2.05831028045279e-05	1.96038526511156e-05	1.90871739253401e-05	3.60673953788974e-05	3.41652328883187e-05	3.42391838463334e-05	3.03563352967732e-05	2.98402642810844e-05	3.12732856518918e-05	3.21643841691066e-05	3.14545560032247e-05	2.89614054391115e-05	3.03349400530467e-05	3.06426041889358e-05	2.97293312100959e-05	3.01908610241889e-05	2.98156746736667e-05	2.91899944606794e-05	2.98321768138719e-05	2.98384178258982e-05	2.86757537835736e-05
720.26	2.00378120355302e-05	1.90907418860791e-05	1.88462366186169e-05	2.13648463926011e-05	1.86969273491675e-05	1.95217501270884e-05	1.90202910948646e-05	2.00746625477361e-05	2.07326118440556e-05	2.20012742490764e-05	2.15756040170435e-05	2.20478042572906e-05	2.24677549112501e-05	2.14538776780766e-05	2.33817261143086e-05	2.49327857431056e-05	2.38256596713242e-05	2.49607873612069e-05	2.45833048158686e-05	2.28678731315832e-05	2.40622840557645e-05	2.41010472675596e-05	2.62745146099699e-05	2.42497856980539e-05	2.50770811612468e-05	2.47328498875834e-05	2.44340638893338e-05	2.3960278654637e-05	2.53271179622747e-05	2.37362247924054e-05	2.4524470259599e-05	3.11598536654181e-05	2.83056293523014e-05	2.86450299377117e-05	2.70841380546449e-05	2.77589948587735e-05	3.00112952313466e-05	2.98868520265503e-05	2.90658983628334e-05	2.53691164965288e-05	2.83319370310278e-05	2.68834489997358e-05	2.70996823790836e-05	2.8435193541256e-05	2.70056675837247e-05	2.90353354037852e-05	2.97642489751516e-05	2.79841101401658e-05	2.80991656705278e-05
740.26	2.20059896873097e-05	2.13187919596201e-05	2.07615495085291e-05	2.29107454316556e-05	2.22649075216204e-05	2.2444753832029e-05	2.17214666215687e-05	2.27541457857793e-05	2.38693873623346e-05	2.47606895934115e-05	2.52399839539432e-05	2.6196895704708e-05	2.66310872448805e-05	2.62890388818046e-05	2.8167434885217e-05	2.87838341036523e-05	2.84970027835525e-05	2.91176911485598e-05	2.88080774672568e-05	2.74242124031552e-05	2.73444721073949e-05	2.81564870512299e-05	2.93373996129835e-05	2.84539296479909e-05	2.98914773208953e-05	2.93526169193959e-05	2.83067913701417e-05	2.77295863072549e-05	2.95962259559657e-05	2.71792458125735e-05	2.93920427873455e-05	3.45629596373825e-05	3.14512157752692e-05	3.08472159667859e-05	2.95441979676305e-05	2.96964668576557e-05	3.2414232053309e-05	3.27095790236454e-05	3.1462198065201e-05	2.89289144748094e-05	3.11387155499771e-05	3.08690454191206e-05	3.00328255594161e-05	3.14639304435976e-05	3.03849270577303e-05	3.17692832808873e-05	3.19203983420471e-05	3.08036538171285e-05	3.04298924988491e-05
760.26	2.26902088615798e-05	2.22221972899149e-05	2.2027664915831e-05	2.43012188772595e-05	2.34757908307055e-05	2.35643406144086e-05	2.41259289624862e-05	2.58771359647136e-05	2.66194943622376e-05	2.77660834316638e-05	2.74056896235978e-05	2.84024198912279e-05	2.91937155778506e-05	2.97293004279546e-05	3.11244192992853e-05	3.20602578711758e-05	3.13576305822086e-05	3.25378767990399e-05	3.15688285386616e-05	3.14471135459806e-05	3.17773680153337e-05	3.06747379772049e-05	3.28176672701786e-05	3.16455843013534e-05	3.23789854555273e-05	3.1989528142317e-05	3.10452167302405e-05	2.99217111758281e-05	3.27412433446447e-05	3.0543733836047e-05	3.17019274084672e-05	3.52270799196729e-05	3.35950035846976e-05	3.2073374317586e-05	3.23537404376036e-05	3.31428922346831e-05	3.53560758121916e-05	3.41710204180549e-05	3.42986006949608e-05	3.11243064142122e-05	3.31297090582085e-05	3.20395590800681e-05	3.26224360153896e-05	3.32518833943827e-05	3.38207165753089e-05	3.50984977489183e-05	3.46006143115006e-05	3.46207740174708e-05	3.27862765652105e-05
60.28	3.70960294950673e-05	3.5515263632782e-05	3.38384359099078e-05	3.61684535882781e-05	3.4820400359625e-05	3.63150603848265e-05	4.67272280314873e-05	4.21751741436618e-05	4.59877171494132e-05	4.70073880811235e-05	4.82888357936846e-05	4.29814439121369e-05	4.34902729725682e-05	4.35342566600847e-05	4.41683174210312e-05	4.69150078680879e-05	4.439562846729e-05	4.6817658990454e-05	4.2791958120875e-05	4.1887259780022e-05	4.34023457978784e-05	4.12734752962755e-05	4.62175685233263e-05	4.78848112843834e-05	4.22942659574214e-05	4.10570333566267e-05	4.51944742375191e-05	4.15718077769569e-05	4.30044669511579e-05	4.41803058164447e-05	4.18715952454023e-05	4.57245719425505e-05	4.0883213212827e-05	4.34585431954218e-05	4.5763071406589e-05	4.10870389397199e-05	4.94405106288456e-05	4.31667355179452e-05	4.38068656118494e-05	4.01404417771399e-05	4.2919818728284e-05	4.430442379534e-05	4.45663512704742e-05	4.59559246572751e-05	4.40576373533791e-05	4.43706707387078e-05	4.45093685164216e-05	4.54714326689932e-05	4.27504982056882e-05
80.28	3.69055030463242e-05	3.804752892346e-05	3.6914334883157e-05	4.03391142073212e-05	3.7194852100694e-05	3.94806084607523e-05	4.95655210152596e-05	4.93076872982855e-05	4.96690389206114e-05	4.76095864444425e-05	5.02697869734144e-05	4.6427079840915e-05	4.90222550936773e-05	4.85717667937316e-05	4.65388480662051e-05	4.59416242778451e-05	4.8543046235118e-05	4.7161510587915e-05	4.84298799042628e-05	4.78916696611146e-05	4.8331680608975e-05	4.63547700848e-05	4.68054579341779e-05	4.86238404777004e-05	5.06745783934755e-05	4.76931975006141e-05	4.35271196414637e-05	4.45463086463266e-05	4.52398345740574e-05	4.53096978049151e-05	4.69408785287977e-05	5.01386843009406e-05	4.68203665736136e-05	4.72851145262426e-05	4.75501226191279e-05	4.66667467958938e-05	4.73323523006641e-05	4.56897578963378e-05	4.88586107600173e-05	4.33656257154709e-05	4.84218424347884e-05	4.71362949354292e-05	4.85864814464491e-05	4.6444677863951e-05	4.81596451757598e-05	5.04063887413158e-05	4.87500496535564e-05	4.52857089608172e-05	4.83143285865808e-05
100.28	4.57273336049265e-05	4.62453629728751e-05	4.6886767317743e-05	4.58705559691867e-05	4.37477494491457e-05	4.55798498871484e-05	5.63168424929621e-05	5.79987555783231e-05	5.97227502265252e-05	5.31298027713165e-05	5.46934379687002e-05	5.25562156409606e-05	5.75273171698862e-05	5.54216792521466e-05	5.01888365503527e-05	5.15289645177211e-05	5.60020524664259e-05	5.01039011125783e-05	5.56327049433301e-05	5.41588992050546e-05	5.76069355534598e-05	5.36466275971112e-05	5.02501886413976e-05	5.40041410436414e-05	5.73088747402194e-05	5.49212907271198e-05	4.76927197585554e-05	5.16552986633201e-05	5.18653784779637e-05	4.82921910890316e-05	5.45777506627308e-05	5.69450146158315e-05	5.6774011297375e-05	5.44333783923262e-05	5.49951652396135e-05	5.54068369529943e-05	5.0445710093591e-05	5.40131911792559e-05	5.5054498052716e-05	4.97709566119121e-05	5.79404451544065e-05	5.64087315823051e-05	5.46600660605618e-05	4.95189395986597e-05	5.63452183949584e-05	5.80615626414921e-05	5.47223765314612e-05	5.24849926392624e-05	5.79055289730987e-05
120.28	4.55643509215742e-05	4.78870997678461e-05	4.82496622787316e-05	4.78444293511034e-05	4.86783615455311e-05	5.01064847257838e-05	5.90167022183989e-05	6.01775896650604e-05	6.08917710840438e-05	5.50810030642095e-05	5.84299145340782e-05	5.72459008691251e-05	5.90965493911403e-05	5.71922049108098e-05	5.69472350235824e-05	5.4686841420731e-05	5.71399921983771e-05	5.21760322048308e-05	5.8136561662021e-05	5.71477904746766e-05	5.93663590878573e-05	5.66294273773705e-05	5.23835235241105e-05	5.64484213437992e-05	5.95219397596779e-05	5.77903400421822e-05	5.23694124208426e-05	5.36806983883089e-05	5.38196516245702e-05	5.28979486105329e-05	5.68151402368971e-05	6.17550186566243e-05	5.91973299444767e-05	5.59714962041335e-05	5.78660234022819e-05	5.65599175709995e-05	5.38587673567829e-05	5.4920636682947e-05	5.75147287362429e-05	5.25921481145726e-05	6.06619503792863e-05	6.02545978973567e-05	6.00757040441665e-05	5.19199680343069e-05	5.99317546953979e-05	6.10131477501479e-05	5.64246856722494e-05	5.63280672884128e-05	6.11285445661679e-05
140.28	5.34835839959628e-05	5.64884675826542e-05	6.03790313270645e-05	5.4938230703672e-05	5.88153151636748e-05	5.85978722305543e-05	6.53702131129403e-05	6.77330834660949e-05	6.84001436912987e-05	6.51376325933451e-05	6.78080348312703e-05	6.74504629853118e-05	6.78685769986702e-05	6.66338543423308e-05	6.33843880403803e-05	6.33539855073562e-05	6.73342002877816e-05	5.91671258888358e-05	6.6914360859932e-05	6.63592352878988e-05	6.83863665251018e-05	6.76653369274822e-05	6.07368248646896e-05	6.53711003575651e-05	6.851072981228e-05	6.56157796751042e-05	5.9093509927626e-05	6.2979795997776e-05	6.1836360361986e-05	6.24728921681306e-05	6.58866423625459e-05	7.07869006135224e-05	6.80824537273937e-05	6.77814142181385e-05	6.73625235648721e-05	6.55939820769559e-05	6.06633376080716e-05	6.62888177689842e-05	6.77862873657424e-05	6.35779543612731e-05	6.69618310185101e-05	7.03104923546554e-05	6.87636269995581e-05	5.97272445157125e-05	6.91495309999769e-05	6.6692328988509e-05	6.26860839136842e-05	6.68482900679754e-05	6.97589980118947e-05
160.28	5.82012702730219e-05	6.26241600337962e-05	6.35515916138615e-05	6.03957899125612e-05	6.3989260913724e-05	6.30039106658858e-05	6.95956347577599e-05	7.31184561647679e-05	7.46301574138742e-05	7.11726966511781e-05	7.22956371870842e-05	7.21597266225312e-05	7.32411938251535e-05	6.98453330000364e-05	6.46334354780539e-05	6.20117383464442e-05	6.9686767118994e-05	6.35281915621811e-05	7.14937443987359e-05	7.04318259473117e-05	7.19897797493637e-05	7.29153878239402e-05	6.30377247035781e-05	7.19376625630476e-05	7.39712372201876e-05	7.12529086087465e-05	6.35735012055213e-05	6.38914957528505e-05	6.68186622722239e-05	6.54536782131885e-05	7.16364617117273e-05	7.94229500734988e-05	7.44943163225498e-05	6.68432834202359e-05	7.0729143595476e-05	7.27057474536485e-05	6.58735114785032e-05	6.87911283755674e-05	7.09453104775884e-05	7.12996518510232e-05	7.4518918127375e-05	7.95132947174975e-05	7.59678190611953e-05	6.46300483055745e-05	7.3565174606152e-05	7.75347617946155e-05	6.04165198561382e-05	7.49099879370676e-05	7.54489570425161e-05
180.28	6.45970928065714e-05	6.4841837101697e-05	6.77325038051663e-05	6.74007042862276e-05	6.61314617651349e-05	6.68180867734382e-05	7.76946656835421e-05	8.26374183221732e-05	7.85888646476435e-05	8.12771584111046e-05	7.93694721882796e-05	7.23245024506942e-05	7.96241751544353e-05	7.67007410839245e-05	7.66919568700288e-05	6.59928318124856e-05	7.64334800065867e-05	7.32661331595259e-05	7.65907148121614e-05	7.39491418294328e-05	7.98560386205035e-05	7.69650221698334e-05	7.85413074904526e-05	7.66638047794271e-05	8.05903763768243e-05	7.64345212861116e-05	7.43182522552597e-05	7.34494589547763e-05	8.12983604831632e-05	6.82205792149389e-05	7.65174592481692e-05	8.37853935069769e-05	7.55572817934912e-05	7.51659000948585e-05	7.32982654889489e-05	8.02087314799329e-05	8.0880809421656e-05	7.78290297755453e-05	7.80685106638207e-05	7.46783904457258e-05	7.77653942515939e-05	8.28062405866661e-05	8.00156814449893e-05	7.3603608279446e-05	7.82647284716896e-05	8.03341446543323e-05	7.16686483888767e-05	8.73027978335773e-05	7.92917115580622e-05
200.28	6.90015688834489e-05	7.25797416194225e-05	7.2361782603166e-05	7.13374351424193e-05	7.8365554446974e-05	7.20012132909864e-05	8.36067800779416e-05	8.71695599987294e-05	8.57808771008959e-05	8.97099862421125e-05	8.05775585178415e-05	8.19215870032452e-05	8.37896858625966e-05	7.92612079480886e-05	8.22327433765918e-05	7.55144101864057e-05	8.02951671728392e-05	8.37488950119323e-05	8.26533985170058e-05	8.06516559951383e-05	8.45127996157094e-05	8.2207104818362e-05	8.42958811100645e-05	7.98907134755803e-05	8.62152499679479e-05	8.10025355853662e-05	8.53286191435569e-05	8.0681230208968e-05	8.64274153149981e-05	7.31781880361692e-05	8.2051359707499e-05	9.33417771964885e-05	8.77614020242072e-05	8.02581033472675e-05	7.84916877688621e-05	8.88249673414743e-05	8.84165047522875e-05	8.81599207374551e-05	8.15044729768351e-05	8.75238486673741e-05	8.41282530109661e-05	9.26818474403144e-05	8.56470528952534e-05	8.68288624190311e-05	8.5131439164695e-05	8.42658163707225e-05	8.23884839734954e-05	0.000102787175122211	8.66811710493147e-05
220.28	7.31713991916287e-05	7.07152832780624e-05	7.82041461061727e-05	7.66663488091937e-05	7.91352584966012e-05	7.48887691483944e-05	8.93562833657181e-05	9.31864904299114e-05	9.11089208135887e-05	9.61827456957237e-05	8.68856282605282e-05	8.82307566653261e-05	9.14804944694297e-05	8.76298365059902e-05	8.39650542326805e-05	7.75639716412612e-05	8.47688069303594e-05	8.49596157937676e-05	8.75830768418695e-05	8.27115427040766e-05	9.33196131359154e-05	8.48684427107264e-05	8.81884715245902e-05	8.8086795881168e-05	9.41868945901224e-05	8.54559216161826e-05	8.74350619912226e-05	8.4303276706314e-05	9.06233766880184e-05	7.59947056730595e-05	8.52645796012146e-05	0.000100143017560013	9.60862169854727e-05	8.67684270087029e-05	8.32427249270978e-05	9.58489139879515e-05	8.57966248816651e-05	9.14452888697244e-05	8.95747185449875e-05	8.91592808193658e-05	8.91594922846459e-05	9.57188137583162e-05	9.35288352346038e-05	9.09444466267492e-05	9.13511185484371e-05	9.28701570516834e-05	8.58782086389361e-05	0.000102639533562399	9.16884143004518e-05
240.28	6.94191619439702e-05	7.49658906065138e-05	7.30985960286985e-05	7.28787125650494e-05	7.66572255380942e-05	7.08396665781654e-05	8.83252434226465e-05	8.81274537411384e-05	8.7601638355609e-05	9.18412086504275e-05	8.17866905236942e-05	8.26210502764627e-05	8.55858703145785e-05	8.07051285848865e-05	7.93382312663181e-05	7.0953862866129e-05	8.07433215038331e-05	8.20218222155944e-05	8.39953032026211e-05	7.97140727510975e-05	8.39691436528845e-05	8.11924622766656e-05	8.21750782974587e-05	8.20397908409364e-05	8.84078556623567e-05	8.23770950778346e-05	8.9678947517295e-05	7.95972441707912e-05	8.67296550830482e-05	7.41995971541845e-05	8.1309292351859e-05	9.43847437426538e-05	9.10823258799317e-05	8.1865201364803e-05	8.0803272492098e-05	8.97991920115539e-05	8.63802406903009e-05	8.37021372389144e-05	8.3801939146331e-05	8.6802559982958e-05	8.66659379745733e-05	9.33283443639961e-05	8.84894886458443e-05	8.64779611919974e-05	8.8367397555601e-05	8.68693137376119e-05	7.86085386756593e-05	9.45222357566952e-05	8.56088151230493e-05
260.28	5.97042848712563e-05	6.53293683667856e-05	6.9699192035429e-05	6.74469837602856e-05	6.95422737293531e-05	6.55309674430149e-05	7.65635700190993e-05	7.97563070039756e-05	7.73207304351872e-05	8.25064966254089e-05	7.61911666198684e-05	7.43514693591019e-05	7.75931275326397e-05	7.38570846391323e-05	7.00791752434745e-05	6.50586572239878e-05	7.33652980487585e-05	7.04419990833209e-05	7.58886289915719e-05	7.08155270574628e-05	7.52276193354745e-05	7.29200549405846e-05	7.12716477800841e-05	7.5355033921943e-05	8.17584597574072e-05	7.35112411009635e-05	7.54809146877717e-05	7.27506636096746e-05	7.37721880384933e-05	6.60105582536087e-05	7.54945854606497e-05	8.67356713638175e-05	8.46244889369044e-05	7.44085255911496e-05	7.32700005874494e-05	8.1577910544018e-05	7.33167884702865e-05	7.12216225269251e-05	7.47483769170281e-05	7.80893519274673e-05	7.86516274149595e-05	8.57923225314136e-05	7.91670758857251e-05	7.30361156943393e-05	7.97863431298464e-05	7.63759274275958e-05	6.83205257452029e-05	8.78451462142037e-05	7.89570012254486e-05
280.28	5.58698476615592e-05	5.84112889844841e-05	6.32785751331498e-05	6.33140557904061e-05	6.25130611058868e-05	5.84962591632773e-05	7.33869516344606e-05	7.55626353707751e-05	7.25349241784599e-05	7.98968964836556e-05	6.8109574852211e-05	6.95798610673502e-05	7.16795285891119e-05	6.8486044995524e-05	7.0799799247319e-05	6.31159144278455e-05	7.00688294246886e-05	6.90187269881488e-05	7.12083062290537e-05	6.65164368751297e-05	7.14073977655483e-05	6.89652996611079e-05	6.72739762518893e-05	6.96966181295417e-05	7.84088360075128e-05	7.04194475639233e-05	7.80607098991674e-05	6.96167434074597e-05	7.48456563553585e-05	6.24423752699585e-05	6.87133898184417e-05	8.07577602264704e-05	7.86811565330624e-05	6.98731756076757e-05	6.87206464514674e-05	7.73433580417e-05	7.40884215877609e-05	6.88317891627171e-05	7.30917033472705e-05	7.04218060448874e-05	7.35093145041932e-05	7.56095632931782e-05	7.606366850447e-05	7.27697025171705e-05	7.39587084758473e-05	7.39109101383826e-05	6.7384113571357e-05	7.81480251305923e-05	7.26924949984436e-05
300.28	5.01900397898449e-05	5.56785981480458e-05	5.80493458703901e-05	5.64249350666058e-05	6.17281943736365e-05	5.51370073381833e-05	6.96532558882591e-05	7.0395889089873e-05	6.86613675751945e-05	7.77789762020958e-05	6.59967583886386e-05	6.55882172167736e-05	6.71004706739612e-05	6.56794840226752e-05	6.20516835249726e-05	5.97815970169829e-05	6.48924034952034e-05	6.48092456253152e-05	6.88750793839733e-05	6.36367288482336e-05	6.59879349584182e-05	6.54745240753491e-05	6.0063682075503e-05	6.64375777293313e-05	7.14138215889775e-05	6.44952004636851e-05	7.27069009986595e-05	6.43778228557847e-05	6.59290085975625e-05	6.04736085280938e-05	6.47240925470577e-05	7.31634344175583e-05	7.6450465301579e-05	6.52112399078942e-05	6.47176720050308e-05	7.31563357029213e-05	6.53722920200224e-05	6.43757658714123e-05	6.52140491469818e-05	6.63624192788726e-05	6.9994721675036e-05	7.51009503287683e-05	7.05956859786067e-05	6.58796004327527e-05	6.93885952369305e-05	6.80309297912835e-05	6.00936357928355e-05	7.6199918184043e-05	6.748495035488e-05
320.28	5.39098653583188e-05	5.51805746473672e-05	5.84111015753435e-05	5.89347260243107e-05	5.808915054407e-05	5.5876681661046e-05	6.83543407371768e-05	6.98214735677789e-05	6.67001545058026e-05	7.47405487490679e-05	6.50062827987737e-05	6.58612211776729e-05	6.88499920504664e-05	6.54536138157315e-05	6.39926530147017e-05	6.25721626118561e-05	6.7387692446906e-05	6.49011845551176e-05	6.75365124834068e-05	6.44368303356174e-05	6.77322123157171e-05	6.51843660186055e-05	6.14164984509744e-05	6.64766921181925e-05	7.3036274881368e-05	6.76524629363441e-05	6.73581130872061e-05	6.59281813198021e-05	6.67583292386778e-05	6.02078660983819e-05	6.6132487834281e-05	7.50699171314997e-05	7.64666782035409e-05	6.7525202025434e-05	6.64921109906057e-05	7.37458936443806e-05	6.82513033108699e-05	6.59711590364752e-05	7.00040251573071e-05	6.76016868512798e-05	6.94415944993531e-05	7.58940427087301e-05	7.40671228677944e-05	6.76625595881506e-05	7.04726318475728e-05	7.14588959546891e-05	6.15694784793328e-05	7.39451034733607e-05	6.99352165877062e-05
340.28	4.97656686215093e-05	5.26146268958461e-05	5.55275793080786e-05	5.45546998502609e-05	5.80059689197195e-05	5.44037836634851e-05	6.89688747540804e-05	6.99427604484444e-05	6.88758108351014e-05	7.36120295704633e-05	6.45659980447081e-05	6.80140805376011e-05	6.85129745802848e-05	6.51745459542083e-05	6.21460468863106e-05	6.11164278124621e-05	6.54122625191563e-05	6.31854892013427e-05	6.8074471356429e-05	6.36919889384295e-05	6.50081953132978e-05	6.41069450664368e-05	6.16145404602745e-05	6.48185031715344e-05	7.0669620844283e-05	6.65224898547614e-05	6.69385570347754e-05	6.21871155325788e-05	6.53176338576286e-05	5.90335523821826e-05	6.58950329929806e-05	7.56179155000699e-05	7.49169855429295e-05	6.57653902789722e-05	6.72097129221035e-05	7.30962189543576e-05	6.67858125091336e-05	6.27326124166814e-05	6.72492899361291e-05	6.84415193014912e-05	7.08800929115747e-05	7.23577518436585e-05	7.2844710257302e-05	6.51541645516784e-05	7.07104933176419e-05	7.19500178571708e-05	5.77992717229339e-05	7.59100251531108e-05	6.94108759412147e-05
360.28	5.37932819039132e-05	5.88589378313353e-05	5.991026829641e-05	6.27545869637977e-05	6.18236766481472e-05	5.90919918799551e-05	7.31829476129691e-05	7.59724129058927e-05	7.35534884345006e-05	7.8299144783757e-05	6.76702257032478e-05	7.40856842529379e-05	7.46378758533056e-05	7.07537049344823e-05	6.68168339534291e-05	6.15489341469608e-05	7.1587285115122e-05	6.94765253967336e-05	7.58841402461616e-05	6.88924536363484e-05	7.07835359103606e-05	7.02465939281561e-05	6.47689154586719e-05	7.19567939840145e-05	7.8721085650102e-05	7.18137168944037e-05	7.27251089809454e-05	6.83626519252073e-05	6.89977190638137e-05	6.22242221290045e-05	7.28485721843162e-05	7.8725863478292e-05	8.55402911438831e-05	7.27302512633771e-05	6.87621992349469e-05	8.21763767990789e-05	7.31940641177251e-05	6.96271681390546e-05	7.3965407746344e-05	7.44495060783897e-05	7.69202462669748e-05	7.83558771480791e-05	7.81357266320198e-05	7.38303614304582e-05	7.56841634836251e-05	7.90015959882283e-05	6.7144218817693e-05	7.82710011758483e-05	7.62101023337365e-05
380.28	4.89734926755065e-05	5.5076188826241e-05	5.82834613454049e-05	5.6369412359699e-05	5.43657072039986e-05	5.57683722066268e-05	6.7792712896231e-05	6.98271931342095e-05	6.95143581068467e-05	6.92939375235734e-05	6.27748646295748e-05	6.84253911926339e-05	7.00855316889807e-05	6.60704428188303e-05	6.48919238891057e-05	5.4544320723772e-05	6.73845997524813e-05	6.69978518492611e-05	6.91616685140172e-05	6.70846910889293e-05	6.81047279517051e-05	6.43393333256922e-05	6.05177195638478e-05	6.68280971501968e-05	7.31672721935875e-05	6.91556550558382e-05	6.70376525989739e-05	6.61235299756107e-05	6.75648957071414e-05	5.71600175690542e-05	6.53100941766133e-05	7.39616689997925e-05	7.78155803090847e-05	7.00512853143844e-05	6.85689055958075e-05	7.57990013011119e-05	7.00974496472258e-05	6.69916098447123e-05	6.71121320327497e-05	7.14317603263373e-05	7.21801658754044e-05	7.43533192709429e-05	7.66283655861863e-05	6.53312120183714e-05	7.2324892849748e-05	7.19487594921205e-05	6.11182392301312e-05	7.787066991466e-05	6.88471747590936e-05
400.28	5.1271887416165e-05	5.61620755948381e-05	5.47804198703927e-05	5.25775976678285e-05	5.87368832953267e-05	5.2573396888122e-05	7.24306382383637e-05	6.73038487143347e-05	6.49052297884276e-05	8.49142369936502e-05	6.02843939182026e-05	7.63770690601734e-05	6.46389074540938e-05	6.77373209810712e-05	7.0557598054941e-05	6.01413194860721e-05	6.43768398801737e-05	6.82174792149209e-05	6.19060719423695e-05	5.80615873694093e-05	6.33296661338584e-05	6.92976325158207e-05	6.24177696673347e-05	6.41572485975787e-05	6.50255558299437e-05	6.2770359113214e-05	7.0583795088417e-05	6.60465463579713e-05	6.52724702725169e-05	5.7666053896261e-05	6.22844328418802e-05	7.59662812412303e-05	7.68762523877206e-05	7.18795704732261e-05	6.64614249919658e-05	7.1841870926248e-05	7.18465567277912e-05	6.5833804198499e-05	6.72902947313597e-05	7.33132337905112e-05	7.0539057197085e-05	7.04507416872871e-05	7.23550634629962e-05	7.7303197717932e-05	6.89671686304368e-05	6.57884034273894e-05	6.01117216555046e-05	7.93632557788532e-05	6.53349321190273e-05
420.28	5.07027112172518e-05	5.21189879941652e-05	5.32981023691188e-05	5.21410131902579e-05	5.19326142445917e-05	5.04634205908861e-05	6.99990374963072e-05	6.23480849446651e-05	6.01561993688902e-05	6.49866534546722e-05	5.9109604123167e-05	6.89968838591799e-05	6.23672067722841e-05	6.35260781373023e-05	6.12112972103897e-05	5.67898696961479e-05	6.344559522561e-05	6.34971047115417e-05	6.15572158567619e-05	5.89735459748512e-05	6.07521195486079e-05	6.14015541462341e-05	6.13834914494244e-05	6.22154945241255e-05	6.13820093821524e-05	5.77400280872568e-05	7.01536453008381e-05	6.31136995140099e-05	6.3276136382524e-05	5.59954671262211e-05	5.75087097486249e-05	6.6450557977165e-05	7.22344872183095e-05	6.80992299578362e-05	6.3969552988647e-05	6.822452087405e-05	6.88655852046689e-05	6.59307329436236e-05	6.50510565116977e-05	7.61813388142349e-05	6.62803916692037e-05	6.48199415580477e-05	6.88051675358537e-05	6.83588456403368e-05	6.54286857307649e-05	6.29125599103316e-05	6.36910892924355e-05	6.93822762201273e-05	6.35729212966258e-05
440.28	4.85012434183374e-05	4.96554587695972e-05	4.91292506719814e-05	4.87320962536582e-05	4.82922307402553e-05	4.80322634498026e-05	6.51525028282472e-05	5.73237398317193e-05	5.5333672246329e-05	6.34375653684868e-05	5.39507326241858e-05	6.68199069618405e-05	5.5855815996973e-05	5.91243569146364e-05	5.85874035026977e-05	5.27188024944305e-05	5.8906951613051e-05	6.12896510069862e-05	5.70459116233478e-05	5.45515132329792e-05	5.74687840593185e-05	5.63460992474235e-05	5.89430914310795e-05	5.77226761658296e-05	5.38907842912855e-05	5.52452928011065e-05	6.35556242774588e-05	5.9113604571401e-05	5.8273723461104e-05	5.23300782186732e-05	5.33865608286923e-05	6.32339454558286e-05	6.46842068007735e-05	6.36451921515635e-05	5.90410437795615e-05	6.29153958594037e-05	6.45926173068301e-05	6.01564904533387e-05	5.85502851643354e-05	7.12600836469721e-05	6.16103571977619e-05	5.96658506988763e-05	6.32619613962812e-05	6.52361557038498e-05	6.05018661986648e-05	5.67905540185615e-05	5.84630652243734e-05	6.49093814249541e-05	5.84272455838816e-05
460.28	4.62746966205101e-05	4.5598957799562e-05	4.48290933005996e-05	4.66422392924333e-05	4.3802554326097e-05	4.44107467007633e-05	6.03510891786467e-05	5.33550556294228e-05	5.27160462144793e-05	6.13909777416525e-05	5.034133324595e-05	6.62241873812964e-05	5.47870939870059e-05	5.4713952603723e-05	5.60654472825101e-05	5.28003825141904e-05	5.4564121375274e-05	5.92900367456153e-05	5.30836730304457e-05	5.16381032357519e-05	6.1449646901502e-05	5.45284849786697e-05	5.66994978658269e-05	5.7066985031799e-05	5.31452580128554e-05	5.10133831079512e-05	5.82221200359848e-05	5.54298403296019e-05	5.89027958908781e-05	5.01052256180216e-05	5.03225263441047e-05	6.06560034599529e-05	6.30052077437449e-05	6.09379020854432e-05	5.99170868122938e-05	5.73419525592464e-05	6.16099654502742e-05	5.78446342696819e-05	6.11199570189995e-05	7.028942949231e-05	6.31713641429729e-05	5.66745764711437e-05	5.87923961273381e-05	6.19541288540779e-05	6.47860645667449e-05	5.67978045981369e-05	5.96699789964001e-05	6.08681624284688e-05	5.43572495759671e-05
480.28	4.35191493173597e-05	4.05120716026021e-05	4.04804574722703e-05	4.22847514121792e-05	4.06208267475353e-05	4.09041743585409e-05	5.55225371279072e-05	4.57819754979612e-05	4.62392660746462e-05	4.91496401695399e-05	4.67780536957026e-05	5.83840736323936e-05	4.64130783365216e-05	4.92081052672599e-05	5.03320046193953e-05	4.93206123549187e-05	5.09194382678248e-05	5.18085063329457e-05	5.43158911935983e-05	5.02143760329003e-05	4.45515046133472e-05	4.93134943731011e-05	4.86265501123883e-05	4.81887567676388e-05	4.38587415568542e-05	5.10096370861068e-05	5.65953195822935e-05	4.87186898720378e-05	5.0512482025732e-05	4.61289591481506e-05	4.95490780306391e-05	5.39100423356811e-05	5.04904913946733e-05	5.20493098616178e-05	4.91552537186288e-05	4.85357109895295e-05	5.34327428194559e-05	4.90636057789993e-05	4.75899144113365e-05	6.70825284233305e-05	4.88849844497483e-05	5.01711843402369e-05	5.24508490551735e-05	5.80547876001037e-05	4.79774546300604e-05	4.64132968260428e-05	5.00985654473501e-05	5.19326257242202e-05	4.61809875554541e-05
500.28	4.29195332524442e-05	4.07691909895337e-05	4.06587044816566e-05	4.1255777004703e-05	4.06484118689341e-05	4.44676967088441e-05	4.40967768229031e-05	4.4877001108509e-05	4.54234361796762e-05	4.62641871741981e-05	4.59175171438814e-05	4.80052199249837e-05	4.44032412035791e-05	4.76332238754385e-05	4.34993455407434e-05	4.06800866961644e-05	4.83841161049573e-05	4.72586210825187e-05	3.95747937180689e-05	4.04206391603852e-05	4.21859471355933e-05	4.35926907721853e-05	4.62482220844806e-05	4.66611383498354e-05	4.17327583406354e-05	3.85284686116663e-05	4.35348442400092e-05	4.59169659745513e-05	4.32980302543837e-05	4.42843940477974e-05	4.23079639655401e-05	4.2948358585328e-05	4.7095645776157e-05	5.09988398715293e-05	4.55059846730292e-05	4.73042946848203e-05	4.9916285038189e-05	5.10795711262979e-05	4.77877525680197e-05	4.89788419145537e-05	4.6195887673558e-05	4.55771100470282e-05	4.99754606301548e-05	4.72163934534393e-05	4.71102597063147e-05	4.35535723660577e-05	4.93491816593663e-05	4.76080755439055e-05	4.68858035467956e-05
520.28	4.58550085084826e-05	4.54500395921529e-05	4.19896154850737e-05	4.48767185084988e-05	4.27671684118714e-05	4.69184515333989e-05	4.76442866897751e-05	4.56117248523378e-05	4.64691562855999e-05	4.77830683475432e-05	4.5306126727267e-05	5.06166953137784e-05	4.67555417430304e-05	4.54019999333667e-05	4.70623739447685e-05	4.59979081674468e-05	4.64653283028756e-05	4.91401512809247e-05	4.50052548962743e-05	4.4118051687268e-05	4.46344069842085e-05	4.46040321825966e-05	4.77629551591778e-05	4.59698525542431e-05	4.47504799695126e-05	4.54362481549243e-05	4.76618765400771e-05	4.60216462478286e-05	4.58947640182084e-05	4.36331890493908e-05	4.27114973519104e-05	4.80493776361932e-05	4.94956087742785e-05	4.81984687604551e-05	4.97846826705483e-05	4.84578925597443e-05	5.0639908628989e-05	4.719772743535e-05	4.71890483394639e-05	5.67401612238075e-05	4.81597017558495e-05	4.66036243931881e-05	4.91575338257905e-05	4.89876810638043e-05	4.77999033280584e-05	5.01100737330468e-05	4.72774733101499e-05	4.72090918048901e-05	4.55051525807169e-05
540.28	4.60709836711102e-05	4.41762464225337e-05	4.41295255188195e-05	4.610796777181e-05	4.43472539086852e-05	4.55162649266698e-05	4.51387269514832e-05	4.39309741300964e-05	4.5208608120277e-05	4.54687199942299e-05	4.41576439462868e-05	4.60933171859934e-05	4.52321700382154e-05	4.40685413685779e-05	4.49022673310634e-05	4.73345211902781e-05	4.62136746120913e-05	4.74052062137224e-05	4.40728043593062e-05	4.43583662327372e-05	4.46556345808997e-05	4.46100652846003e-05	4.64693278096587e-05	4.44360462287678e-05	4.38782211395776e-05	4.39968536689954e-05	4.46460829164894e-05	4.53145637144258e-05	4.42868599441885e-05	4.17189472549593e-05	4.34788484739268e-05	4.43151880835201e-05	4.66305735814152e-05	4.7693139481921e-05	4.56216342899219e-05	4.57951688877022e-05	4.89885609471144e-05	4.67559154191342e-05	4.6747462623927e-05	5.14531414386092e-05	4.72115247845278e-05	4.59472044398016e-05	4.77560751485662e-05	4.92695401662404e-05	4.74701733778567e-05	4.51077730474472e-05	4.65420017242193e-05	4.61634731866511e-05	4.38046025058024e-05
560.28	4.68129400001255e-05	4.52967098765981e-05	4.36512441569838e-05	4.72825547515617e-05	4.41983673263008e-05	4.66180356331664e-05	4.60283730833679e-05	4.47110802281275e-05	4.5600883716969e-05	4.64708689686589e-05	4.42366750596416e-05	4.563459178054e-05	4.55483782990628e-05	4.3975005823026e-05	4.644847108706e-05	4.67832380264462e-05	4.51444041507934e-05	4.78626598513205e-05	4.55904606921411e-05	4.37631504426727e-05	4.38627551585442e-05	4.53956776143829e-05	4.6869236168902e-05	4.39867700699177e-05	4.47779127546496e-05	4.4477554718288e-05	4.48896836491935e-05	4.37748913616388e-05	4.61597696855557e-05	4.15229348705463e-05	4.3220976431902e-05	4.64091112157855e-05	4.62857376281468e-05	4.64226085579668e-05	4.59965102145913e-05	4.63782898541719e-05	4.82200484488739e-05	4.69246019459098e-05	4.6996171820034e-05	4.83364751764291e-05	4.72728365128109e-05	4.68584501036916e-05	4.82227850959883e-05	4.79729534546013e-05	4.71360905570253e-05	4.68121386248371e-05	4.56201066307767e-05	4.62747902357156e-05	4.38677542985237e-05
580.28	4.82592649693678e-05	4.59099691238426e-05	4.49431359145651e-05	4.76417113265702e-05	4.61369376126838e-05	4.72069490932131e-05	4.5425790927976e-05	4.58016465301714e-05	4.65407839625183e-05	4.5597196368475e-05	4.5079765328083e-05	4.49094796976947e-05	4.64002373919187e-05	4.40612871429534e-05	4.70331025098091e-05	4.6327505245166e-05	4.70912552911737e-05	4.70266476702611e-05	4.66938863908282e-05	4.5064325026138e-05	4.61093807229448e-05	4.54835560058329e-05	4.70594529888863e-05	4.43855778808757e-05	4.65063511139877e-05	4.47119980546413e-05	4.42982552791244e-05	4.45156678580027e-05	4.55136890863248e-05	4.28679191413828e-05	4.3865432786819e-05	4.63708773950601e-05	4.70243316829116e-05	4.65427748918638e-05	4.67141684506738e-05	4.63796117329644e-05	4.85930224592256e-05	4.81766373528194e-05	4.71243759642323e-05	4.761593710835e-05	4.78612452266061e-05	4.70054494042039e-05	4.74656958225271e-05	4.86183724747038e-05	4.80260807769635e-05	4.87832775928869e-05	4.66956408251539e-05	4.52512006756072e-05	4.43638719831712e-05
600.28	4.90553229225734e-05	4.54127802328132e-05	4.55977133234952e-05	4.76829893253196e-05	4.79337459506861e-05	4.70098049983571e-05	4.99095482216179e-05	4.88829961273346e-05	4.99064602073424e-05	4.77071907995097e-05	4.880963762215e-05	4.81020728926825e-05	4.9308825995776e-05	4.70263419544459e-05	4.85064124199925e-05	4.90953043228968e-05	5.04439078639599e-05	4.78915631523771e-05	4.86491954011699e-05	4.70078424523955e-05	4.76856158350861e-05	4.64565929101265e-05	4.87870547473766e-05	4.81485637526697e-05	4.78846756714191e-05	4.66261575860171e-05	4.63409150130854e-05	4.82426672335044e-05	4.73516631282672e-05	4.58592153768951e-05	4.68907584963348e-05	5.08109721796089e-05	5.1456349519248e-05	5.02389877114514e-05	4.86403482919087e-05	4.92506749973042e-05	5.15207634196476e-05	5.031112332067e-05	5.07253840038079e-05	5.15303476904162e-05	5.18016299082265e-05	4.98452820448703e-05	4.99595723860918e-05	5.11983065334672e-05	5.17180596409467e-05	4.99923866397728e-05	4.8841386284427e-05	4.83838967879645e-05	4.8027783887197e-05
620.28	4.97226584464697e-05	4.59078229847446e-05	4.63402022756947e-05	4.92102752790484e-05	4.71426071047402e-05	4.67101263150577e-05	5.56449066457704e-05	5.50326525720435e-05	5.52720493562097e-05	5.45327337397777e-05	5.50995456187315e-05	5.35082841416208e-05	5.45019562260459e-05	5.2329235842188e-05	5.33076111331363e-05	5.54337671548539e-05	5.58470741124745e-05	5.69550177759591e-05	5.40419626275322e-05	5.12048240204854e-05	5.38783942524861e-05	5.35135009406335e-05	5.36061946456985e-05	5.32013593703663e-05	5.43521852950819e-05	5.23591270477705e-05	5.25491748641382e-05	5.23903504572392e-05	5.37107074039955e-05	5.03201243345202e-05	5.19157951885715e-05	5.63862444897194e-05	5.74530824603214e-05	5.57913593240321e-05	5.46926407062328e-05	5.46103187710208e-05	5.93311932666735e-05	5.59081129422978e-05	5.63107617931071e-05	5.6995317162939e-05	5.78298312116277e-05	5.3889897414186e-05	5.517438296474e-05	5.67428130305853e-05	5.60048926412501e-05	5.43722160804993e-05	5.36104286604058e-05	5.4199099431094e-05	5.3331834732934e-05
640.28	4.91364753588588e-05	4.49145778872098e-05	4.59064383261535e-05	4.75185104284622e-05	4.63929372823541e-05	4.65809904822789e-05	6.08588239926841e-05	5.90555924745937e-05	6.04212162763527e-05	6.02198917574309e-05	6.0625724673792e-05	5.95207698117389e-05	6.05650031275195e-05	5.84253683107149e-05	6.16317466351078e-05	6.20314578297266e-05	6.09202956835635e-05	6.35933532786785e-05	5.85966580665794e-05	5.78052295719477e-05	5.75906993105852e-05	5.7681691432505e-05	6.14779820813127e-05	6.07121168088529e-05	6.4279222704892e-05	5.89068850762304e-05	5.96380389493828e-05	5.3031462610087e-05	5.78903501279424e-05	5.4677905382763e-05	5.66933642205223e-05	6.59413852841301e-05	6.33606444406039e-05	6.15235862648541e-05	6.04023197228978e-05	5.99596748793522e-05	6.55623497337447e-05	6.18670598452053e-05	6.06520803290518e-05	5.9770828299947e-05	6.96026024306084e-05	5.89981807990219e-05	6.06529383948343e-05	6.33594757838594e-05	5.97158866769317e-05	6.10313640823043e-05	6.0131017274874e-05	5.95313032571247e-05	5.77289605258594e-05
660.28	4.83948271256533e-05	4.57479356219459e-05	4.60119085300491e-05	4.90087601409818e-05	4.73979978313333e-05	4.77938352066938e-05	7.50826905177535e-05	7.05851693210041e-05	7.39835293527912e-05	6.65022090963284e-05	7.9329681453631e-05	6.82427869808064e-05	7.253058512293e-05	6.62636690104639e-05	7.60582929463068e-05	7.19571993741273e-05	7.26518019905448e-05	7.20666174347603e-05	6.9957615152097e-05	7.21670039206126e-05	6.8973567747085e-05	7.32490866640123e-05	7.25787485758686e-05	6.95982928443347e-05	7.83995572713635e-05	7.21502825493455e-05	6.92695098215968e-05	6.528221680012e-05	7.48716282897993e-05	6.27411421052098e-05	6.75311499902002e-05	7.64665169266343e-05	7.70409890768868e-05	7.32533746194704e-05	7.10174793735223e-05	7.31621979480011e-05	7.8790594654069e-05	7.16018859634582e-05	7.30628460087633e-05	7.80149872946505e-05	9.35144637699804e-05	7.1987945911051e-05	7.37706193458619e-05	8.05292476054565e-05	7.20583940729045e-05	7.55430096085992e-05	7.07800216046917e-05	7.43113365647829e-05	6.88130039829766e-05
680.28	3.61985464012954e-05	3.51421335046102e-05	3.35523538938481e-05	3.61731385145165e-05	3.56855866837629e-05	3.58642522302445e-05	5.87009099142357e-05	5.89578253063534e-05	5.90187320697379e-05	5.86799488833899e-05	6.33688087628094e-05	5.78710974398384e-05	5.7970673712561e-05	5.81783949019546e-05	6.01135045027786e-05	6.4876812542874e-05	5.84526691653266e-05	6.391019781551e-05	6.0546212275113e-05	5.72587005952212e-05	6.09564781956723e-05	5.78027518849753e-05	6.37303422120393e-05	5.84680068064087e-05	6.28859714849594e-05	5.88114479658565e-05	5.80991885677029e-05	4.84731273976414e-05	5.71987037233761e-05	5.60455639223463e-05	5.67085232928409e-05	6.57661370748919e-05	6.4689535516803e-05	6.63860995097814e-05	5.94506033283818e-05	6.65224007732255e-05	6.9955581495903e-05	6.44187736015433e-05	6.21080071961502e-05	6.66671158962469e-05	6.56986485228694e-05	6.56997450638612e-05	6.21861828346323e-05	6.86329817801392e-05	6.06689362463873e-05	6.31760375830027e-05	6.06351228918775e-05	6.76593812402117e-05	6.06486375910095e-05
700.28	1.39137300061712e-05	1.2461675902304e-05	1.21353992954167e-05	1.36431383044545e-05	1.2402039182541e-05	1.26774281203203e-05	1.58600105759621e-05	1.47121681147859e-05	1.51556578312196e-05	1.58267041368969e-05	1.43427711840362e-05	1.51879234801744e-05	1.55813397627584e-05	1.71664105089961e-05	1.42728997518207e-05	1.64559950359201e-05	1.77961082575597e-05	1.68998693052889e-05	1.8327547510362e-05	1.43916326232062e-05	1.62106550147767e-05	1.52240775778633e-05	1.69042916743989e-05	1.77251763711904e-05	1.75353128927218e-05	1.53886001056316e-05	1.59749663735176e-05	1.72489646341459e-05	1.74074592188203e-05	1.6546827711848e-05	1.54611909517762e-05	3.10719632261345e-05	2.97679083946423e-05	2.97692665151502e-05	2.62975067023533e-05	2.50642587307563e-05	2.70597295433125e-05	2.67567341724892e-05	2.74619208025239e-05	2.5169398935431e-05	2.70349670037747e-05	2.63720668177338e-05	2.56677182732582e-05	2.66780163062293e-05	2.56384652836961e-05	2.45808429700753e-05	2.49656885356862e-05	2.57182809004182e-05	2.34177693424995e-05
720.28	1.66372969642706e-05	1.53591425294864e-05	1.50760315497684e-05	1.725198763377e-05	1.63021369093188e-05	1.6580500303054e-05	1.41449184490286e-05	1.53116535121696e-05	1.59121736330239e-05	1.68730826827874e-05	1.75155181574273e-05	1.78990409396338e-05	1.77015287633824e-05	1.75371454034103e-05	1.9911181777159e-05	2.06747571430378e-05	1.97099133852903e-05	2.11524470414674e-05	1.99181171821057e-05	1.94348957338942e-05	2.00689141430982e-05	1.96622778424282e-05	2.09182019413242e-05	1.98057893635906e-05	2.08132425570901e-05	2.07605106926914e-05	2.00366706401718e-05	1.96192095302175e-05	2.08463272108848e-05	1.92206841849058e-05	2.03711081944495e-05	2.55269346968145e-05	2.35947609399125e-05	2.37156762811931e-05	2.19951044746923e-05	2.29441950395348e-05	2.51968398845288e-05	2.41695815771347e-05	2.34679168743049e-05	2.09595672092978e-05	2.33071909394436e-05	2.16096471717406e-05	2.26514940203344e-05	2.34260683635571e-05	2.26096118953834e-05	2.39843779362413e-05	2.42511457406703e-05	2.26281196183877e-05	2.24349805017557e-05
740.28	1.86156417777715e-05	1.71734646769189e-05	1.77415190009084e-05	1.9436366147346e-05	1.82762694714124e-05	1.81097339612515e-05	1.62561215824862e-05	1.80043398615061e-05	1.93570636018997e-05	1.98913352435698e-05	2.10741196821628e-05	2.16911818957072e-05	2.17432734028038e-05	2.19198517619393e-05	2.34564423062672e-05	2.45964047032077e-05	2.34931377485446e-05	2.45324668719901e-05	2.38271814063009e-05	2.31430594678414e-05	2.38160439341474e-05	2.37929037369182e-05	2.5159101534417e-05	2.45884742959437e-05	2.49752455912107e-05	2.41903106623058e-05	2.45270901261037e-05	2.38425133472e-05	2.49195539556627e-05	2.28722017751028e-05	2.50614706074163e-05	2.92473340324148e-05	2.61184181760797e-05	2.54779656840239e-05	2.50791317948853e-05	2.5852155964083e-05	2.78455854830642e-05	2.7035903040106e-05	2.63275308415597e-05	2.47355963080905e-05	2.58785485110863e-05	2.63647976215546e-05	2.48770614732494e-05	2.64391270710784e-05	2.50906336050997e-05	2.64193742306834e-05	2.68110514062817e-05	2.50599870250031e-05	2.51497495340131e-05
760.28	1.90183846202633e-05	1.82911858421359e-05	1.86370698129093e-05	1.96250927029779e-05	1.95942049734757e-05	1.96361416212056e-05	1.90393702132411e-05	2.04427460471908e-05	2.20750673298761e-05	2.26127841011241e-05	2.29894133979425e-05	2.33893080956038e-05	2.43064176665837e-05	2.42656045388701e-05	2.6436035202201e-05	2.6912322910387e-05	2.68635446782136e-05	2.67422765116217e-05	2.69205600222146e-05	2.66169248758164e-05	2.64853855321163e-05	2.54639591598276e-05	2.75167781228522e-05	2.69778014343923e-05	2.79718739441212e-05	2.8029349110643e-05	2.58512518439214e-05	2.54765615088636e-05	2.7085682240064e-05	2.56497730209693e-05	2.75454328412888e-05	2.96532872465873e-05	2.7785569343213e-05	2.65511850644096e-05	2.73295134345952e-05	2.72487496448648e-05	2.87249999879226e-05	2.92416774010113e-05	2.88348685638356e-05	2.67310562245849e-05	2.82325281369979e-05	2.80016359865999e-05	2.75607303340759e-05	2.81171584559567e-05	2.8247438480081e-05	2.87240398592034e-05	2.93589804805604e-05	2.80321522350253e-05	2.78097636878168e-05
60.30	3.58896495424503e-05	3.50485976089237e-05	3.22829277626571e-05	3.4255484247461e-05	3.41131129754146e-05	3.58785665256953e-05	4.52136179736163e-05	4.19169918459032e-05	4.41698144052141e-05	4.39339316943065e-05	4.5901666892735e-05	4.19511711518441e-05	4.24183980520959e-05	4.1809564517867e-05	4.32778165874516e-05	4.44247763276373e-05	4.23750108376675e-05	4.53943294334507e-05	4.15118600066789e-05	4.32018037401476e-05	4.21285178807613e-05	4.04745446092395e-05	4.39975681980408e-05	4.63229039103068e-05	4.17718904017867e-05	3.95387418875445e-05	4.27202853233817e-05	4.111721188186e-05	4.13872543519624e-05	4.20468972078682e-05	4.1318596762223e-05	4.41045469566444e-05	4.04133791867398e-05	4.38796884677816e-05	4.48334827138445e-05	4.11901454855356e-05	4.77074267278079e-05	4.21905832584788e-05	4.27665756677567e-05	3.92463504888531e-05	4.29457914566663e-05	4.5802858972815e-05	4.40627228213929e-05	4.52800202583553e-05	4.27368274903252e-05	4.37935605577901e-05	4.34351650544148e-05	4.51647249048603e-05	4.15960391176945e-05
80.30	3.46246697668208e-05	3.52713191553129e-05	3.44239610777224e-05	3.65433109971667e-05	3.40679902933913e-05	3.64567289054678e-05	4.71351812494176e-05	4.59075921438687e-05	4.61066751638809e-05	4.45930520750327e-05	4.75564221052964e-05	4.30808125413344e-05	4.54829124118461e-05	4.52593884523402e-05	4.49999336947897e-05	4.3567582462507e-05	4.45665857424359e-05	4.42677902342158e-05	4.59455319637015e-05	4.55456225859094e-05	4.62401312441856e-05	4.36813090723716e-05	4.26733461233774e-05	4.64427449478773e-05	4.5987030049135e-05	4.38142206963053e-05	4.11985945856137e-05	4.0803988876663e-05	4.26406874888908e-05	4.16063761795343e-05	4.43326230894201e-05	4.68257770020188e-05	4.50833752134133e-05	4.50769595977339e-05	4.42787699457695e-05	4.50333069192888e-05	4.48725842015009e-05	4.27377143409771e-05	4.57946001500549e-05	4.08688613167576e-05	4.60321215764568e-05	4.43509812661067e-05	4.48412467804809e-05	4.36879286080475e-05	4.64005699698288e-05	4.7394521954537e-05	4.62606728035709e-05	4.28077328607209e-05	4.67751858637001e-05
100.30	4.18009606056031e-05	4.3273675701888e-05	4.40459297406198e-05	4.21699074095236e-05	4.10072620243497e-05	4.27601794223287e-05	5.23921910878369e-05	5.45277271093875e-05	5.45622042356822e-05	4.98096473587164e-05	5.17090227988606e-05	5.04399974376434e-05	5.49306374034602e-05	5.10349061307675e-05	4.80511675735619e-05	4.86078363965092e-05	5.25039287114385e-05	4.72763193265057e-05	5.16062427622494e-05	5.1491430032641e-05	5.38608384563037e-05	5.1076127731142e-05	4.76256319120873e-05	5.07672408635411e-05	5.41073073454028e-05	5.20922373991343e-05	4.53946516912564e-05	4.79556142966268e-05	4.79957900864119e-05	4.61403229581342e-05	5.12094159810468e-05	5.38099596873117e-05	5.31503143319338e-05	5.07148666654175e-05	5.16465626761009e-05	5.22829500013393e-05	4.84892018577923e-05	5.10833262350678e-05	5.19176597327264e-05	4.71898551061903e-05	5.47472361080869e-05	5.2757979723428e-05	5.132671245614e-05	4.58218470578674e-05	5.24263747867074e-05	5.40733843421298e-05	5.17553272483731e-05	4.86768949786864e-05	5.36371558656108e-05
120.30	4.20622258522624e-05	4.54670298600118e-05	4.46458210853103e-05	4.37356224203704e-05	4.51536772258697e-05	4.78491264766752e-05	5.50088812081668e-05	5.67331277803869e-05	5.66225306600119e-05	5.26417809959806e-05	5.60672364725735e-05	5.36061761868952e-05	5.51313344885267e-05	5.36942392971924e-05	5.29810694832197e-05	5.22780749176304e-05	5.43327992867264e-05	5.01863013784137e-05	5.43911640012484e-05	5.35749359736792e-05	5.5006038611849e-05	5.27603876791916e-05	4.84904035854957e-05	5.39684896122846e-05	5.72118802499135e-05	5.39600615218504e-05	4.85158309092869e-05	5.00656305758481e-05	5.08274204608428e-05	4.84808410050045e-05	5.41471435088248e-05	5.77270323762719e-05	5.45798841280087e-05	5.33021030183847e-05	5.38543780498076e-05	5.36673594080336e-05	5.04704950117367e-05	5.18443224967304e-05	5.43308404078176e-05	5.03490384223169e-05	5.6720186614743e-05	5.74531304587472e-05	5.59889010185599e-05	4.85625116472329e-05	5.50936535396852e-05	5.84052161445098e-05	5.19517917364973e-05	5.21276063238448e-05	5.91688563870487e-05
140.30	4.9062840460331e-05	5.33412738254332e-05	5.58969023819213e-05	5.17377929846826e-05	5.45537488262493e-05	5.37522067641261e-05	6.21344933213766e-05	6.59474562079938e-05	6.48718621753122e-05	6.08361127793712e-05	6.37921425538435e-05	6.41829468282983e-05	6.44694528458514e-05	6.37510140879156e-05	5.93736319677741e-05	5.97258880394301e-05	6.24479721851521e-05	5.54249241367228e-05	6.29938445801386e-05	6.16777809330807e-05	6.42107261403064e-05	6.38947620072881e-05	5.75224959722112e-05	6.28624998794976e-05	6.45513605440035e-05	6.22335829984662e-05	5.54880535564939e-05	5.92619561461861e-05	5.80512956774306e-05	5.83113369091832e-05	6.1730986858411e-05	6.74421515258231e-05	6.47209976167642e-05	6.38853558882414e-05	6.33710915582908e-05	6.18397313602467e-05	5.63882092815324e-05	6.16524319095721e-05	6.44354142801051e-05	6.07797638877968e-05	6.49403827623966e-05	6.72631991627166e-05	6.45636419007897e-05	5.54716017675998e-05	6.53174011566392e-05	6.26503406027108e-05	5.99252376601576e-05	6.33427404291726e-05	6.60518186746285e-05
160.30	5.39722239502101e-05	5.95557176584758e-05	6.17551691836095e-05	5.60949643158665e-05	6.14348055990238e-05	5.97261213118977e-05	6.7275548173111e-05	7.01052602797459e-05	7.15872180003531e-05	6.73683438246843e-05	6.83404491701242e-05	6.86817699123245e-05	6.84425786875508e-05	6.73181146699844e-05	6.11153962444916e-05	5.88769729078061e-05	6.78226741905353e-05	5.85139572544209e-05	6.87462293714897e-05	6.67570856550154e-05	6.87185497273766e-05	6.90013844410168e-05	5.91083617828691e-05	7.01135355051539e-05	7.05494583295546e-05	6.90111162437502e-05	6.18453981594756e-05	6.15990522890533e-05	6.45525535322319e-05	6.3606232146924e-05	6.75715368913589e-05	7.52698456863145e-05	7.27357266558896e-05	6.48346924501766e-05	6.85193575613062e-05	6.91933430829776e-05	6.32929394078455e-05	6.47986263230547e-05	6.69177156948619e-05	6.76815202602663e-05	7.08013127996007e-05	7.55176021923083e-05	7.18210451361799e-05	6.09873068401592e-05	7.07476645418352e-05	7.42188500428303e-05	5.83108173436441e-05	7.19425683486109e-05	7.24861874798396e-05
180.30	6.21969032103748e-05	6.13539437626736e-05	6.53643311832811e-05	6.40821304542529e-05	6.35398000284156e-05	6.36673444709185e-05	7.56046798455205e-05	7.96715291314611e-05	7.62170155486427e-05	8.00035351998108e-05	7.646518884368e-05	7.10815469171767e-05	7.78204810428864e-05	7.3851039451112e-05	7.42143064404996e-05	6.26368402173739e-05	7.4623623774799e-05	7.24617249855861e-05	7.50060725862801e-05	7.19190019835637e-05	7.75935210445261e-05	7.3359219233608e-05	7.67781099459769e-05	7.56622720533173e-05	7.83110923024867e-05	7.35548678476742e-05	7.36372737177662e-05	7.18893957570905e-05	7.99801698902285e-05	6.63026028350668e-05	7.27023514646084e-05	8.27568682181754e-05	7.54231568772602e-05	7.2808691611605e-05	7.04890608464837e-05	7.63931570818495e-05	8.02286600136925e-05	7.53788213031453e-05	7.46837045417964e-05	7.07397992945174e-05	7.60922793571042e-05	7.94607372752813e-05	7.83260966836112e-05	7.14989557932908e-05	7.71251927605184e-05	7.79651825639574e-05	6.9946680701709e-05	8.24845858346218e-05	7.74219986477971e-05
200.30	6.66379194502875e-05	6.99964459101928e-05	6.85275504991052e-05	6.80672300083656e-05	7.52523329646015e-05	6.78090906357387e-05	8.17011708925069e-05	8.45263184993778e-05	8.37594154252855e-05	8.90403350110383e-05	7.75207165059581e-05	7.95296851126497e-05	8.05955582182605e-05	7.77702447572412e-05	8.02730948388731e-05	7.02255067911904e-05	7.76806949415457e-05	8.27931898366365e-05	7.97894638491815e-05	7.63766863965298e-05	8.20688147739642e-05	7.98513492340902e-05	8.32603084999365e-05	7.74037422894665e-05	8.21871834730257e-05	7.83523692082265e-05	8.43538851585172e-05	7.91198039868905e-05	8.33876072448171e-05	7.03698331360277e-05	7.98774592369549e-05	9.05654454683041e-05	8.65383483185082e-05	7.83750281964474e-05	7.51971939112082e-05	8.62843737752619e-05	8.82445106229765e-05	8.35316318313283e-05	7.9452522305904e-05	8.48707416087517e-05	8.17365209900386e-05	9.00145716708539e-05	8.27392731299888e-05	8.39741534791949e-05	8.20925054443976e-05	8.07639062800765e-05	8.13273458838515e-05	9.94734423353225e-05	8.32092802472568e-05
220.30	7.05710089382632e-05	6.71813075634076e-05	7.480828931707e-05	7.16818405307581e-05	7.66325633434661e-05	7.20060052010515e-05	8.76843933803959e-05	9.12977506143825e-05	8.93723207049708e-05	9.68812182014343e-05	8.42680253264196e-05	8.49437167875512e-05	8.86049254374085e-05	8.46395567735762e-05	8.41939864671877e-05	7.23387110098754e-05	8.22270702901665e-05	8.57238006859189e-05	8.44125838817272e-05	7.95036721859058e-05	9.1489163210427e-05	8.20932157890281e-05	8.75275666254613e-05	8.51567932136711e-05	9.17794371667411e-05	8.36234829921197e-05	8.8250724421928e-05	8.3423090075174e-05	9.33977768706284e-05	7.26887972897835e-05	8.19295836911242e-05	9.68911896774826e-05	9.22900170106947e-05	8.41859770373576e-05	8.05015362229025e-05	9.38639692985209e-05	8.80890197684597e-05	8.85062708479095e-05	8.75282427841289e-05	8.73793014070466e-05	8.57058664130411e-05	9.34046709238775e-05	9.0874631844585e-05	8.95953089287679e-05	8.70318681168649e-05	8.79188501116929e-05	8.416313656496e-05	0.000100311191011414	8.78315483039838e-05
240.30	6.43419894761068e-05	7.17462646547365e-05	6.87681100616898e-05	6.84793768977196e-05	7.28901818736926e-05	6.63071954388097e-05	8.55964908943809e-05	8.54401662348814e-05	8.334789985398e-05	9.30462150578752e-05	7.79390970935089e-05	7.88954649735173e-05	8.11416996434043e-05	7.75064547345332e-05	7.89971677955559e-05	6.67573498553094e-05	7.77362488969532e-05	8.10764601699013e-05	7.86120889472602e-05	7.66996125486126e-05	8.16188470959951e-05	7.73031604623233e-05	8.0851032730825e-05	7.90148123061466e-05	8.56801953939726e-05	7.8819123530037e-05	8.95433256371168e-05	7.76842121766485e-05	8.58205224575562e-05	6.96015755596673e-05	7.72978997536637e-05	9.03633270506923e-05	8.73294925834785e-05	7.68672616751605e-05	7.56381151136844e-05	8.76833238486739e-05	8.85919795722825e-05	8.11443801043997e-05	7.95043628606532e-05	8.36806394064188e-05	8.37178609178093e-05	8.97561690542939e-05	8.46734790745045e-05	8.41450458027362e-05	8.52624834804951e-05	8.23318890548738e-05	7.53460668063647e-05	9.19844999776274e-05	8.16266368435173e-05
260.30	5.55111009006982e-05	6.13175190129831e-05	6.55638022975992e-05	6.35591280805274e-05	6.61008319283499e-05	6.08828761146536e-05	7.39762661270735e-05	7.5918638290666e-05	7.27446399017475e-05	8.09897216221334e-05	7.20089567765932e-05	6.95801345088175e-05	7.48452227132558e-05	6.82668794516575e-05	6.74236752198244e-05	6.07165189911444e-05	6.87912602666718e-05	6.77248014748424e-05	7.13947042596184e-05	6.57244127194781e-05	7.21758941376503e-05	6.84626739649324e-05	6.95060379592028e-05	7.22324681092832e-05	7.74135330677719e-05	6.98194501266633e-05	7.40054060141652e-05	6.91070813269408e-05	7.17917131173182e-05	6.39319946997891e-05	7.10744572852147e-05	8.2841917754371e-05	8.04435443271052e-05	7.03000082276098e-05	6.81975768599716e-05	7.70517975584651e-05	7.23785022833436e-05	6.77838791215997e-05	7.13250183032432e-05	7.39457889008019e-05	7.38324221406844e-05	8.32031040828294e-05	7.53007439122802e-05	6.95549177029613e-05	7.58382894686855e-05	7.40532252333551e-05	6.50728129076516e-05	8.33348723257129e-05	7.54789293614993e-05
280.30	5.19431049472641e-05	5.38468088129547e-05	5.98208787514044e-05	5.88768608542846e-05	5.84162747651616e-05	5.5006212767305e-05	7.00146626363569e-05	7.19552460236651e-05	7.00181705849411e-05	7.81991571309795e-05	6.42387013656545e-05	6.5595326694922e-05	6.85435291493623e-05	6.49573038792574e-05	6.6033794594107e-05	5.95275433825086e-05	6.70381607047903e-05	6.47092620391551e-05	6.66408351299925e-05	6.4166768927079e-05	6.66147801515191e-05	6.65374883491317e-05	6.50479746535947e-05	6.59712138621398e-05	7.41013700538839e-05	6.57297163702788e-05	7.52550253560185e-05	6.61939165551945e-05	7.14884390686931e-05	5.99428705857581e-05	6.52747416537153e-05	7.62117234309334e-05	7.53178863914441e-05	6.75612406635287e-05	6.57991704671893e-05	7.27944282787286e-05	7.11082302194471e-05	6.4749340520449e-05	6.90220772236748e-05	6.72564569517068e-05	6.99832293173446e-05	7.35868806103048e-05	7.31561198409372e-05	6.93761282146216e-05	7.02525255077039e-05	7.01309013716242e-05	6.32087592960369e-05	7.48459513398953e-05	6.78408279088767e-05
300.30	4.68673497201255e-05	5.21958913118424e-05	5.42406536363309e-05	5.24740861218848e-05	5.67589143918465e-05	5.15782768979451e-05	6.54811241947671e-05	6.59332374727549e-05	6.42600309826017e-05	7.49475076711694e-05	6.14648523794468e-05	6.19523207150851e-05	6.34189030655233e-05	6.18514511431444e-05	5.73984934878201e-05	5.71361392232894e-05	6.12942826204823e-05	6.03731922623498e-05	6.44037710231257e-05	5.92361428147542e-05	6.18511927102622e-05	6.25044165757203e-05	5.59403956661864e-05	6.08740242646326e-05	6.76275209210508e-05	6.05299498947448e-05	6.85428458012768e-05	6.05748212402057e-05	6.23622920344122e-05	5.67385962776881e-05	6.07711546742238e-05	6.88669827953942e-05	7.23929314874835e-05	6.29671589620349e-05	6.11144038050989e-05	6.79154311285667e-05	6.2181698901058e-05	5.89268683518998e-05	6.18851327319479e-05	6.30329532851496e-05	6.59170607807928e-05	7.18976001871098e-05	6.73318362200316e-05	6.10024624284855e-05	6.57347039909573e-05	6.47341931259788e-05	5.55881389140111e-05	7.04346324492308e-05	6.26818570818753e-05
320.30	5.12970280342398e-05	5.15255805335769e-05	5.47678272956002e-05	5.56987081898348e-05	5.35793181140551e-05	5.18699076297249e-05	6.38208022955869e-05	6.580826227355e-05	6.31914427925658e-05	7.21402046705151e-05	6.12081113322323e-05	6.28673652410801e-05	6.48380567467305e-05	6.22324079009385e-05	5.94905468626605e-05	5.70710016881322e-05	6.17144308852966e-05	5.95241362456247e-05	6.30579530722809e-05	6.04631730634909e-05	6.37553081334571e-05	6.12642726176218e-05	5.82703016579522e-05	6.31267065061451e-05	6.96543772666064e-05	6.29273462440464e-05	6.45298065054595e-05	6.2229423809695e-05	6.2717452491887e-05	5.6257901780257e-05	6.27621394012927e-05	7.12734644528156e-05	7.17092118701285e-05	6.45328688561335e-05	6.36603282096917e-05	6.8952186412831e-05	6.44970183368396e-05	6.1136280474426e-05	6.60643140873073e-05	6.55347575364113e-05	6.54635148845052e-05	7.13820641787196e-05	6.89613923065679e-05	6.43553895592781e-05	6.59270321432549e-05	6.593742980263e-05	5.7501913526007e-05	6.90843566440784e-05	6.45058534589053e-05
340.30	4.63907255024581e-05	5.00268004485207e-05	5.26845542883858e-05	5.11205856076761e-05	5.582333424798e-05	5.15378528361142e-05	6.82642631754163e-05	6.79449212395975e-05	6.61605007035709e-05	7.26670797410821e-05	6.26158667977629e-05	6.39582873188083e-05	6.46890100683035e-05	6.12371501277632e-05	6.14560610770345e-05	5.75398424641307e-05	6.31125578537596e-05	6.24032612942177e-05	6.63175879124309e-05	6.12052848796106e-05	6.13767272382738e-05	6.10877759259855e-05	5.96290604704228e-05	6.28723778238544e-05	6.91124644963468e-05	6.26263389810737e-05	6.61569380133742e-05	6.14420318791373e-05	6.3698237777219e-05	5.58863105289133e-05	6.39228992156215e-05	7.22089501654866e-05	7.37275480989909e-05	6.33795761267311e-05	6.40523207280979e-05	7.02026262775541e-05	6.47673119720165e-05	6.08758284770844e-05	6.34520976189546e-05	6.59437362091777e-05	6.81957654638263e-05	7.00849165049682e-05	7.07780830204502e-05	6.38737205739654e-05	6.69745848250665e-05	6.7240916228287e-05	5.59196122498857e-05	7.22069756340993e-05	6.66476497162044e-05
360.30	5.16869540910464e-05	5.59911594616749e-05	5.63083189452111e-05	5.76457382106015e-05	5.82226308666003e-05	5.52521974839779e-05	6.94667410586127e-05	7.25582593779126e-05	6.985457582937e-05	7.66952962757623e-05	6.45915345604439e-05	6.89135935882565e-05	7.09677733739774e-05	6.74940296413778e-05	6.32479968210657e-05	5.63774852833659e-05	6.80854959445201e-05	6.49955368818273e-05	7.24072040897373e-05	6.59378213944184e-05	6.7345238965226e-05	6.55328630334037e-05	6.00214378203997e-05	6.86842423725574e-05	7.47710527498763e-05	6.80531720114828e-05	7.00090849566286e-05	6.47877115508361e-05	6.66808156555791e-05	5.98186155930259e-05	6.95485372343701e-05	7.52651700333155e-05	8.19855840444829e-05	6.86211707961171e-05	6.5237532235201e-05	7.68893788859594e-05	6.68782908598902e-05	6.5657666127758e-05	6.91951071940918e-05	6.991079716574e-05	7.3258206488638e-05	7.5908754177188e-05	7.45704046642779e-05	6.90655838224032e-05	7.20321050252855e-05	7.40172719462041e-05	6.25101248016296e-05	7.49528742949178e-05	7.17782809575524e-05
380.30	4.69170147646556e-05	5.19247624057991e-05	5.45397420676692e-05	5.35620652760396e-05	5.16757011603055e-05	5.15796284623224e-05	6.42107180711439e-05	6.66395771999978e-05	6.60057013649659e-05	6.76428110400691e-05	5.9474930397853e-05	6.50616236391495e-05	6.69529144623185e-05	6.49600516919939e-05	6.14632365649817e-05	5.09496256458957e-05	6.31343212589708e-05	6.26602880648465e-05	6.60647794690006e-05	6.2965140493997e-05	6.36302374286283e-05	6.22363419489525e-05	5.61160211557173e-05	6.30035160506605e-05	6.98397214619861e-05	6.51366922967599e-05	6.58255527357704e-05	6.4352688686003e-05	6.496678290255e-05	5.547433240359e-05	6.11026964514647e-05	6.9003227772654e-05	7.46656855625187e-05	6.61757802702756e-05	6.54776712887779e-05	7.14328931224437e-05	6.58029374742918e-05	6.39168211714335e-05	6.37936521650415e-05	6.85314860310274e-05	6.94452145920258e-05	7.21198875909064e-05	7.25108838056797e-05	6.18721377019066e-05	6.77650317666565e-05	6.68650845332693e-05	5.88594420072177e-05	7.42070500661856e-05	6.62742202789122e-05
400.30	4.70366791771585e-05	5.17637423584765e-05	5.157741274783e-05	4.99145336503501e-05	5.48247893899273e-05	4.95121650082278e-05	6.8561524611731e-05	6.37477216495332e-05	6.17287099797326e-05	8.36467105904525e-05	5.80053699599704e-05	7.24129334212018e-05	6.05169642365496e-05	6.33074621559831e-05	6.57645429511343e-05	5.69514199819303e-05	5.95114588288518e-05	6.3790274973949e-05	5.94273061595621e-05	5.50338692017362e-05	5.93286657607598e-05	6.43528224311155e-05	5.87080415715566e-05	6.18115774316037e-05	6.35252821688358e-05	5.9590678140594e-05	7.03239726987673e-05	6.2928328196748e-05	6.17922310574494e-05	5.43305355855628e-05	5.89350609849784e-05	7.40941852917493e-05	7.13164741610632e-05	6.66489563263846e-05	6.28643502963465e-05	6.73144360619026e-05	6.79570049123558e-05	6.19974325278124e-05	6.39723281364709e-05	6.9766625213581e-05	6.50578346580019e-05	6.70592578254674e-05	6.80387764176866e-05	7.23567853195143e-05	6.35846722729407e-05	6.23787135182855e-05	5.65227364528065e-05	7.61814629890665e-05	6.21995010067221e-05
420.30	4.81935173235693e-05	4.87648706589152e-05	4.95442144394381e-05	4.84328940725389e-05	4.79997553802586e-05	4.64282022728968e-05	6.61710426592791e-05	5.9082052151072e-05	5.64206208692818e-05	6.15132464567452e-05	5.48726888991992e-05	6.55770608049099e-05	5.86584094822105e-05	5.96643570736215e-05	5.63644259469786e-05	5.36046269796034e-05	5.87499687349355e-05	6.09449374820584e-05	5.82151722547197e-05	5.60804685712947e-05	5.80779013405882e-05	5.65779183461125e-05	5.85246497287199e-05	5.83911972735651e-05	5.80944551902256e-05	5.38924026042302e-05	6.69362396552117e-05	6.05328400889434e-05	5.83826676816787e-05	5.28189888040737e-05	5.54146880798186e-05	6.36011321799467e-05	6.8747296084772e-05	6.40946615410508e-05	6.0419042184542e-05	6.43483124704841e-05	6.52035385337619e-05	6.19155828913421e-05	5.97599551387967e-05	7.14186781558923e-05	6.35093543826744e-05	6.11573051403379e-05	6.44114614103825e-05	6.50926131201617e-05	6.19625406680054e-05	5.93734381674844e-05	5.88016761247796e-05	6.66658472833507e-05	5.97597309167305e-05
440.30	4.56826597125142e-05	4.65276994942078e-05	4.56366143291921e-05	4.54814538521407e-05	4.46413734149905e-05	4.46215293088814e-05	6.04265832763608e-05	5.46944497981472e-05	5.14536839944071e-05	6.13519581698369e-05	5.139598033872e-05	6.41828374517115e-05	5.27941679195003e-05	5.55614879641819e-05	5.46251104478938e-05	5.04008720950795e-05	5.4910388606608e-05	5.6455272230652e-05	5.31970426260654e-05	5.09440654698732e-05	5.33817258617964e-05	5.38345644161319e-05	5.51842352670407e-05	5.35440218539169e-05	4.96067168896853e-05	5.16571225541326e-05	6.14239109574084e-05	5.46136068029172e-05	5.54416334064175e-05	4.86034421098987e-05	4.92781725426726e-05	5.87640211888563e-05	6.16114083712295e-05	6.05276810252559e-05	5.50147029304907e-05	5.89809098429853e-05	6.02817218829184e-05	5.76380446137595e-05	5.5737664175203e-05	6.79144257865507e-05	5.74854627134075e-05	5.55733509420311e-05	5.89055204250668e-05	6.19662649382166e-05	5.75719260679513e-05	5.30467981496802e-05	5.47727024101925e-05	6.18827294488108e-05	5.52202657645874e-05
460.30	4.42852603578586e-05	4.21208413164293e-05	4.18670004610382e-05	4.27973709764033e-05	4.12205747843057e-05	4.20235154019427e-05	5.67105411971628e-05	5.01361691684639e-05	5.02997802597992e-05	5.86710253733582e-05	4.81462936045558e-05	6.3155900677319e-05	5.24665518551886e-05	5.05151298735233e-05	5.35580698314853e-05	5.03028495907169e-05	5.28693821026298e-05	5.64314830325656e-05	4.96050679814971e-05	4.87630187849507e-05	5.76683234682152e-05	5.14780120070672e-05	5.39529740880083e-05	5.39827956006634e-05	5.09918420114995e-05	4.8489889900257e-05	5.45156921267217e-05	5.14167693947846e-05	5.53353898073444e-05	4.67903008784675e-05	4.62614612137364e-05	5.66426951788883e-05	5.93783929125417e-05	5.60921130210067e-05	5.7135020979635e-05	5.46095141491471e-05	5.81232135636371e-05	5.44547098275991e-05	5.74970493391337e-05	6.65199414787399e-05	5.93754383975323e-05	5.34798801344604e-05	5.52175989885914e-05	5.92627054099257e-05	6.08615507717527e-05	5.40407267729677e-05	5.50052176479848e-05	5.77426140424198e-05	5.26678370748381e-05
480.30	4.14090011164521e-05	3.86713400212695e-05	3.77563820323072e-05	3.98727108073411e-05	3.90447602750313e-05	3.92407672185217e-05	5.28314494109194e-05	4.40185316049885e-05	4.42836051122142e-05	4.67002198041319e-05	4.46105868870318e-05	5.51335655346429e-05	4.49043246713216e-05	4.68971397995737e-05	4.82619332949329e-05	4.74842857790551e-05	4.86862265325602e-05	4.9310640533877e-05	5.27666985468549e-05	4.7871559890388e-05	4.11632933220271e-05	4.67053160776372e-05	4.63055871941263e-05	4.46540990119549e-05	4.06144112910887e-05	4.76926211895611e-05	5.1547459959893e-05	4.53279758744395e-05	4.73934365714939e-05	4.32201972508764e-05	4.6709185253729e-05	5.15385392975302e-05	4.87244755386529e-05	4.90721804927635e-05	4.73076187729952e-05	4.62066755031095e-05	5.09832367566193e-05	4.61255852079514e-05	4.39469320612048e-05	6.26126081364227e-05	4.62631754278407e-05	4.67487198566059e-05	5.01070730664296e-05	5.49992816317911e-05	4.4584449248803e-05	4.24629893224794e-05	4.70833678475912e-05	4.99097020031154e-05	4.36292586085604e-05
500.30	4.07858465316725e-05	3.86144673351733e-05	3.81919787040013e-05	3.93762352456953e-05	3.819972996675e-05	4.20486422124121e-05	4.02242092179437e-05	4.25306425246339e-05	4.21398871407738e-05	4.39035030793537e-05	4.24818651367188e-05	4.49287299769889e-05	4.19658694061333e-05	4.47282912066215e-05	4.11535304651656e-05	3.83416894278673e-05	4.69449250271878e-05	4.45279774055566e-05	3.85386416525186e-05	3.87301928931603e-05	4.00791368499395e-05	4.0203738011753e-05	4.40146306409098e-05	4.49812633414284e-05	4.0272365955399e-05	3.6301372178521e-05	4.18572821387329e-05	4.30517251404148e-05	4.09975604152864e-05	4.14394935615582e-05	4.0132609119054e-05	4.02998674961015e-05	4.41767565383151e-05	4.75595712794825e-05	4.33697324264261e-05	4.5156988795875e-05	4.71515964327349e-05	4.70499873746818e-05	4.42888858194845e-05	4.64307139122077e-05	4.34767958437934e-05	4.36111963247922e-05	4.7333216754758e-05	4.45529584904108e-05	4.38784823621978e-05	4.06233195411115e-05	4.57672130455298e-05	4.50440923764267e-05	4.40201816172436e-05
520.30	4.26900018741881e-05	4.14461786449929e-05	4.00785001200922e-05	4.26335251776863e-05	4.05838030084393e-05	4.32859993998521e-05	4.52177298525768e-05	4.2403529169754e-05	4.35312671334688e-05	4.50990317214882e-05	4.15629908549838e-05	4.80794866274879e-05	4.42795897861303e-05	4.21443030654325e-05	4.46476514055703e-05	4.47216609097656e-05	4.46761473060386e-05	4.64631194924035e-05	4.22053711725743e-05	4.2392677923518e-05	4.17398233737817e-05	4.2759155122713e-05	4.48713417809628e-05	4.31085981086779e-05	4.18798349533869e-05	4.20107705182073e-05	4.39631732293596e-05	4.27626549274376e-05	4.27422768253761e-05	4.0526067313998e-05	4.01246100513729e-05	4.58637761938602e-05	4.70540931288209e-05	4.668073530332e-05	4.76121139668391e-05	4.47712300804261e-05	4.76203494488022e-05	4.47193556471753e-05	4.63921637723455e-05	5.33116138735988e-05	4.63554015983134e-05	4.45942108779434e-05	4.62033603878619e-05	4.58891471608182e-05	4.48904102343818e-05	4.78531660542923e-05	4.31782732191119e-05	4.43425606156381e-05	4.29355801910045e-05
540.30	4.43511312419809e-05	4.1917256176997e-05	4.11885976641205e-05	4.34637067690992e-05	4.19130039574315e-05	4.32885182243735e-05	4.20650151909615e-05	4.15229832088889e-05	4.2899096539024e-05	4.31606901511253e-05	4.22306826845243e-05	4.35373504150499e-05	4.23144093310703e-05	4.24507940980664e-05	4.35750298540917e-05	4.42525901689475e-05	4.45095999840539e-05	4.5103285258795e-05	4.32210361436877e-05	4.18479315303462e-05	4.167539474923e-05	4.22757101376247e-05	4.34120322275849e-05	4.24808944836583e-05	4.12406971652152e-05	4.20743952584566e-05	4.29589202427351e-05	4.22112843005348e-05	4.17192009565299e-05	4.0066606602358e-05	4.17701245546794e-05	4.37788492547067e-05	4.46578715696137e-05	4.45367741989176e-05	4.43047826638826e-05	4.32204938378394e-05	4.54066301738453e-05	4.35810296277062e-05	4.55092204625246e-05	4.76611885503813e-05	4.48663942740385e-05	4.46505183023154e-05	4.53880334779806e-05	4.56753430373799e-05	4.43056937046599e-05	4.32133943474646e-05	4.35636412159837e-05	4.34962581031451e-05	4.15360944797282e-05
560.30	4.42843976895913e-05	4.29660028162043e-05	4.23628404834999e-05	4.41080740563258e-05	4.24435151663201e-05	4.39211732224499e-05	4.3600555269955e-05	4.2254980804232e-05	4.41110500256088e-05	4.32300274868374e-05	4.2406026087831e-05	4.24754678211433e-05	4.25546037859199e-05	4.1598257718427e-05	4.35437652280359e-05	4.324879373131e-05	4.34301350855781e-05	4.45332638940202e-05	4.305092420224e-05	4.18215827171782e-05	4.25029841607696e-05	4.21221506168137e-05	4.39194339769028e-05	4.15006504307313e-05	4.22730574176516e-05	4.28883193585837e-05	4.18258871632156e-05	4.13559592342982e-05	4.44883148162006e-05	3.87382679123426e-05	4.04186177418029e-05	4.34195933850424e-05	4.3650347420766e-05	4.36425654911928e-05	4.28635542103284e-05	4.35891830749676e-05	4.53554400160287e-05	4.48831135936904e-05	4.43382740707637e-05	4.61010324939014e-05	4.41965622060003e-05	4.330121703058e-05	4.52795312148884e-05	4.50647063828231e-05	4.41603307354725e-05	4.37423870457453e-05	4.33937913752654e-05	4.32831152481468e-05	4.11136830425413e-05
580.30	4.55448176472367e-05	4.36513365681555e-05	4.22262731230747e-05	4.5015810169929e-05	4.40526472479181e-05	4.50147116731938e-05	4.37694712576506e-05	4.36726314706621e-05	4.42006533359518e-05	4.26715044396984e-05	4.25432298243167e-05	4.29914518698382e-05	4.3686613308573e-05	4.21040750869696e-05	4.38502610703538e-05	4.43268113144796e-05	4.40971834553016e-05	4.46695058956211e-05	4.44233293374382e-05	4.18114999789469e-05	4.32918475513186e-05	4.28325768357768e-05	4.44113030196089e-05	4.27393673609952e-05	4.32312454127953e-05	4.20429286749638e-05	4.17774428951943e-05	4.19800608427384e-05	4.342766008646e-05	4.01717085069018e-05	4.16077938245371e-05	4.37734041904548e-05	4.38822599449845e-05	4.43769653631164e-05	4.34957420868962e-05	4.34739497280554e-05	4.62077891502244e-05	4.52641397866924e-05	4.54695843948121e-05	4.44796475905023e-05	4.53976285083194e-05	4.384006062037e-05	4.46897595952691e-05	4.48729097995214e-05	4.52161309616351e-05	4.43808575034006e-05	4.36597563858203e-05	4.21505521557964e-05	4.10845854021277e-05
600.30	4.57599917607589e-05	4.35822428121959e-05	4.41707322072248e-05	4.45993582132208e-05	4.4815348452157e-05	4.5935372753129e-05	4.65187283556657e-05	4.63128260981768e-05	4.59899709750108e-05	4.48289431228271e-05	4.60526295277853e-05	4.49544334749101e-05	4.66528715118525e-05	4.47234000999504e-05	4.55840525826855e-05	4.64280573625444e-05	4.81956908335234e-05	4.67730686094999e-05	4.64124190343935e-05	4.41383285752028e-05	4.46132941312833e-05	4.38327057830303e-05	4.5169463843091e-05	4.57896084546286e-05	4.50753509985409e-05	4.45982918838879e-05	4.37700030900171e-05	4.42715774499494e-05	4.46544317685642e-05	4.20291846026355e-05	4.45558697965179e-05	4.71119979881302e-05	4.81420015258577e-05	4.72777378675075e-05	4.57392545672776e-05	4.58703435599023e-05	4.8202044876371e-05	4.73085618176384e-05	4.71668065172943e-05	4.732775405039e-05	4.87744279687578e-05	4.62455876353469e-05	4.82148120862403e-05	4.73257343454639e-05	4.79455526703135e-05	4.6777323858446e-05	4.59444424021197e-05	4.50236451921512e-05	4.44723904376997e-05
620.30	4.75473787913831e-05	4.5159476204278e-05	4.30440219236817e-05	4.64746582146883e-05	4.40629992802311e-05	4.4963720835322e-05	5.24632991813264e-05	5.21360930790939e-05	5.27273703138232e-05	5.09418246221787e-05	5.1775175583159e-05	5.03569259198938e-05	5.2519864705549e-05	5.00702589914772e-05	5.138275801713e-05	5.25402923032011e-05	5.29685201405787e-05	5.34260568791565e-05	5.16830693663877e-05	4.8721072365679e-05	5.06348174780804e-05	4.96527140706672e-05	5.17403870999693e-05	5.03532187474818e-05	5.12750451757083e-05	4.88814932607586e-05	4.94391963139988e-05	4.93264897087541e-05	4.97552737247124e-05	4.7025686463669e-05	4.94424051490467e-05	5.36967378621606e-05	5.36672564752603e-05	5.28815771601172e-05	5.21625378899295e-05	5.21187496661132e-05	5.56512030351719e-05	5.37002263327094e-05	5.30998410961987e-05	5.28119178549593e-05	5.31553147206862e-05	5.19270413697079e-05	5.18581308884734e-05	5.24884477650135e-05	5.22472197955261e-05	5.07587309553949e-05	5.20545000803505e-05	5.1993147046159e-05	4.99142906259974e-05
640.30	4.58392956221859e-05	4.23827299013564e-05	4.33833711223142e-05	4.48292361479741e-05	4.37320996120607e-05	4.49938852948341e-05	5.90629745629672e-05	5.50560119227931e-05	5.81337482088712e-05	5.6710735293849e-05	5.73181404944682e-05	5.74012703108148e-05	5.7649076841032e-05	5.33198223337113e-05	5.66972888600868e-05	5.81093503399175e-05	5.81698021696999e-05	6.03261310226572e-05	5.61380340901003e-05	5.50611650124177e-05	5.52585896405906e-05	5.29248750828771e-05	5.83889738899065e-05	5.76903173825918e-05	5.98174185189165e-05	5.53241897842598e-05	5.51966706642152e-05	5.03091212531691e-05	5.37211651298102e-05	5.14908635189406e-05	5.21214775092927e-05	6.23049701460675e-05	5.99864901130531e-05	5.89616332689251e-05	5.68148731112555e-05	5.72051093677262e-05	6.26788375497715e-05	5.81188158834637e-05	5.76721324008279e-05	5.59701897083909e-05	6.53452010620731e-05	5.75638414703967e-05	5.7029898769569e-05	5.93305861867588e-05	5.64607412904867e-05	5.82150232554814e-05	5.72233670457693e-05	5.57844299735342e-05	5.5092154510101e-05
660.30	4.55417983083012e-05	4.36692210606386e-05	4.43188871012619e-05	4.56639127361834e-05	4.53517055145871e-05	4.56563975787005e-05	6.97910860710136e-05	6.63041005745872e-05	6.83256025325102e-05	6.35774039760022e-05	7.48593602744141e-05	6.44930841404498e-05	7.01534052533105e-05	6.27954896869106e-05	7.21372304730411e-05	6.7221936282145e-05	6.66732800347887e-05	6.84445109097017e-05	6.68526118365309e-05	6.71869668203807e-05	6.49473811173718e-05	6.88576144819477e-05	6.89563919547817e-05	6.63445888048687e-05	7.51335574106157e-05	6.82245669186397e-05	6.53719532740354e-05	6.15095288470109e-05	7.13680603017606e-05	5.94322994048019e-05	6.37046309492483e-05	7.20766706154537e-05	7.12401714825988e-05	6.91842182059747e-05	6.71282964926845e-05	6.83832612751331e-05	7.45478127461267e-05	6.86115872375036e-05	6.76583113427972e-05	7.29997442389032e-05	8.82105683100742e-05	6.76887355993645e-05	6.85161748202056e-05	7.5519948225593e-05	6.69404491553913e-05	7.13068734721859e-05	6.5784996677102e-05	7.04669729813801e-05	6.52379011097121e-05
680.30	3.36672312284736e-05	3.31165358859776e-05	3.21406848755648e-05	3.41667238881869e-05	3.36732733907265e-05	3.39313923011826e-05	5.49304265576012e-05	5.56325121466704e-05	5.57109956341785e-05	5.44926610829273e-05	5.98616104831111e-05	5.40563702185705e-05	5.42298313866255e-05	5.43087051813378e-05	5.54487539572666e-05	6.00551401699198e-05	5.43714006949168e-05	6.04758190927417e-05	5.70477531599264e-05	5.37323603838544e-05	5.64687347676342e-05	5.49224579227221e-05	5.94028948483938e-05	5.49210300051763e-05	6.0490789656608e-05	5.33757397452315e-05	5.36438056537455e-05	4.49232121511006e-05	5.34099615967761e-05	5.32119205436497e-05	5.35646100065155e-05	6.16583687661528e-05	6.08926552804041e-05	6.06920510011909e-05	5.54946995147213e-05	6.2078819002718e-05	6.55793931157141e-05	6.17049447587771e-05	5.78021615150504e-05	6.25426399707226e-05	6.20860258826053e-05	6.16311875007807e-05	5.67360529175525e-05	6.45547349030488e-05	5.53599804926882e-05	5.87383832721084e-05	5.61411791895406e-05	6.2701964342005e-05	5.75253353548687e-05
700.30	1.28494438410062e-05	1.15704320268977e-05	1.10277847943053e-05	1.28182114276063e-05	1.17680685448298e-05	1.21586117036612e-05	1.47039695124925e-05	1.39693728332839e-05	1.45956646272536e-05	1.4939840261014e-05	1.30546080648286e-05	1.42044092107808e-05	1.46757092143777e-05	1.60799803092223e-05	1.40353683214402e-05	1.54673762763775e-05	1.6493625727788e-05	1.58575691504854e-05	1.70868122405334e-05	1.39643139217009e-05	1.51803133688953e-05	1.44177478034642e-05	1.58225327965048e-05	1.59688324487108e-05	1.68425774361101e-05	1.46104649218947e-05	1.46628881348533e-05	1.64912866353258e-05	1.61069088556939e-05	1.55191231498042e-05	1.50844516452606e-05	2.85772360165435e-05	2.73606325840974e-05	2.74604849518365e-05	2.51317202769581e-05	2.4304868100955e-05	2.55246849398067e-05	2.5789793664224e-05	2.59866606592319e-05	2.38248842294841e-05	2.53707012247072e-05	2.48681508971079e-05	2.43473763039047e-05	2.47482047260145e-05	2.43797983763429e-05	2.33747899525972e-05	2.33365091874294e-05	2.43466205042613e-05	2.24611625469375e-05
720.30	1.52098890777463e-05	1.45180348480075e-05	1.44880824591064e-05	1.64703013599062e-05	1.53922541633117e-05	1.5227031448653e-05	1.33460626045908e-05	1.41012435845408e-05	1.54967550954396e-05	1.59249735983019e-05	1.64088624280834e-05	1.66484837333269e-05	1.73408358015891e-05	1.70824373517674e-05	1.85638415442717e-05	1.98010633020999e-05	1.92991004758693e-05	1.97346338202522e-05	1.9667150275254e-05	1.79834827802086e-05	1.88989293341188e-05	1.84883272582004e-05	1.92500245528259e-05	1.92451308666481e-05	1.99714710030742e-05	1.92023384987428e-05	1.86956803326656e-05	1.86638929946108e-05	1.98347433484283e-05	1.82960008298031e-05	2.01921640160467e-05	2.45922775808775e-05	2.26111593247291e-05	2.22230572499803e-05	2.04599599739243e-05	2.14640356298699e-05	2.38162659330979e-05	2.32141410894775e-05	2.27101551020797e-05	2.04252892237031e-05	2.16447064758183e-05	2.13112062841621e-05	2.09221597610822e-05	2.23553637921068e-05	2.11937834484516e-05	2.25705748411762e-05	2.2393140912557e-05	2.1871046508908e-05	2.0897762071728e-05
740.30	1.76138990619837e-05	1.64809175129995e-05	1.65650296188899e-05	1.8290205274095e-05	1.7410535098505e-05	1.75074891616649e-05	1.5428263285114e-05	1.6903510412222e-05	1.83314080409301e-05	1.96098289861103e-05	1.9667189750546e-05	2.02360357836061e-05	2.04973578224452e-05	2.08590861331248e-05	2.22970884679341e-05	2.24753241894507e-05	2.28028368985165e-05	2.3376794524374e-05	2.34061601060195e-05	2.26188127855487e-05	2.29520807488181e-05	2.24381308407495e-05	2.37501556055075e-05	2.36333224924748e-05	2.34227574273e-05	2.36555516362434e-05	2.28107946806919e-05	2.24269852560028e-05	2.32225293720905e-05	2.23947083509066e-05	2.35934459065708e-05	2.70766473312936e-05	2.4853585069171e-05	2.4882370879137e-05	2.3088989945476e-05	2.40948043189279e-05	2.57551906797522e-05	2.60048909884534e-05	2.54648903232577e-05	2.36617324070892e-05	2.46165727130033e-05	2.45526331677116e-05	2.36887941436343e-05	2.55345532973351e-05	2.36402112915844e-05	2.51810830990601e-05	2.5413177539117e-05	2.421889883744e-05	2.33536262473993e-05
760.30	1.8047944438745e-05	1.73655441261871e-05	1.74922096680455e-05	1.93234214391113e-05	1.85074242635314e-05	1.82181048504151e-05	1.83459977704023e-05	1.96703373095898e-05	2.08518996866595e-05	2.14743437529812e-05	2.23383973534622e-05	2.2404918813515e-05	2.30253041398581e-05	2.30823963745153e-05	2.46295206890072e-05	2.57303037375447e-05	2.50282596256002e-05	2.58297251715018e-05	2.57197630769342e-05	2.56755536417219e-05	2.49973310040676e-05	2.48760732108074e-05	2.62416841164495e-05	2.46760133200714e-05	2.55245352448685e-05	2.56649177535719e-05	2.51619417751395e-05	2.43820529223835e-05	2.61774689750832e-05	2.42969461207074e-05	2.53063092034993e-05	2.87867526192802e-05	2.6553275417165e-05	2.66429146604351e-05	2.56260745302771e-05	2.60001489158531e-05	2.81564471682809e-05	2.78358585552569e-05	2.70410370906986e-05	2.47899087616186e-05	2.65263727141456e-05	2.63949705549016e-05	2.61522230540309e-05	2.71157282786569e-05	2.67304057910081e-05	2.73342056222389e-05	2.71255276605175e-05	2.69544860242398e-05	2.61669423984924e-05
60.32	3.17863679291743e-05	3.15860406342513e-05	3.00630873950174e-05	3.20435026549667e-05	3.15726633514908e-05	3.24930206299878e-05	4.20548725561924e-05	3.86958603214855e-05	4.0133377674006e-05	4.08345361603166e-05	4.29569323863556e-05	3.86975458213668e-05	3.73359636433808e-05	3.81454661461983e-05	3.87092517494228e-05	4.1697681022979e-05	3.89826114143114e-05	4.19735691646594e-05	3.79397394283485e-05	3.79349378048158e-05	3.82784055598187e-05	3.68649282972193e-05	4.07366411857271e-05	4.19829098405659e-05	3.7860413243697e-05	3.61377574705793e-05	3.92586168366045e-05	3.63011014964691e-05	3.79220122052334e-05	3.88748470370289e-05	3.68528794947598e-05	4.06181670129144e-05	3.6848638228433e-05	3.95017259741119e-05	4.03670089264828e-05	3.73608350426083e-05	4.45246351569281e-05	3.9013409197644e-05	3.86046174670004e-05	3.56224284292107e-05	3.92360583939106e-05	4.02268085830521e-05	3.97118860671753e-05	3.98806241644073e-05	3.89069313569159e-05	3.91968728733983e-05	3.89180545112677e-05	3.95239970891592e-05	3.76357278024013e-05
80.32	3.27566848723687e-05	3.34685623130193e-05	3.27813099481051e-05	3.53100358198064e-05	3.3319477462852e-05	3.50260980120705e-05	4.4478249540328e-05	4.30193714580516e-05	4.31017759287386e-05	4.10754155056443e-05	4.39990863992289e-05	4.07730212460641e-05	4.37211233471934e-05	4.23013130851985e-05	4.22689202027425e-05	4.12979446752761e-05	4.33229789509724e-05	4.24891741753574e-05	4.36038455599632e-05	4.17648185721079e-05	4.29813509207985e-05	4.19134963531766e-05	4.1189501953874e-05	4.26150415096076e-05	4.42906926589595e-05	4.25071472281411e-05	3.90581083286438e-05	4.02231224019253e-05	4.06480310409426e-05	4.02096412247346e-05	4.2043211606559e-05	4.42854177865775e-05	4.1886939234292e-05	4.17535214409383e-05	4.18654428380521e-05	4.2693351564583e-05	4.19926127201199e-05	4.12258136724713e-05	4.27358933592253e-05	3.94627960711758e-05	4.30098038890069e-05	4.19794925506989e-05	4.30822737241221e-05	4.12061865027699e-05	4.18363560161075e-05	4.47732277105078e-05	4.36209231957416e-05	4.08711677345219e-05	4.35112353135761e-05
100.32	4.01125339490673e-05	4.10532563451398e-05	4.21427364649444e-05	4.0500554233105e-05	3.88330916613838e-05	4.09068160525511e-05	5.06209032817771e-05	5.17715909903948e-05	5.16487773369883e-05	4.74148211385334e-05	4.81336904534707e-05	4.79248281336131e-05	5.06711126365988e-05	4.9240144763768e-05	4.45778327688773e-05	4.69236890400285e-05	5.0500607261747e-05	4.503467583243e-05	4.87090453399743e-05	4.95122609352893e-05	5.05602340302467e-05	4.89687538180411e-05	4.46394690659742e-05	4.74795317167778e-05	5.10548913117934e-05	4.86705057842617e-05	4.152435194142e-05	4.51230860478894e-05	4.6566988931976e-05	4.36108348879675e-05	4.75773358160337e-05	5.06280890433218e-05	5.00448066561238e-05	4.85119486015069e-05	4.75591876572582e-05	4.83785798321938e-05	4.45699441477271e-05	4.77254962382532e-05	4.90241697593978e-05	4.39294458154724e-05	5.0395482482906e-05	5.07598738466841e-05	4.92628584400701e-05	4.38005793412008e-05	4.95368132585459e-05	5.07813216041547e-05	4.79521546218918e-05	4.62539915239167e-05	5.06293112006503e-05
120.32	4.06855305360213e-05	4.35532103193984e-05	4.15269418215723e-05	4.23660412133974e-05	4.28638076782289e-05	4.54256486786446e-05	5.1664881937311e-05	5.32090195968189e-05	5.39955045262795e-05	4.93138105839118e-05	5.19742393275909e-05	5.07787367272689e-05	5.32544928532575e-05	5.01253801149722e-05	4.99486285490712e-05	4.9140492409952e-05	5.19072677759376e-05	4.6654122619068e-05	5.13401407266424e-05	5.02703045919293e-05	5.23692842433951e-05	5.03296736483268e-05	4.62055659773081e-05	5.06453561133451e-05	5.22003253550678e-05	5.19976071242346e-05	4.53305375233284e-05	4.81582687631746e-05	4.82969955738868e-05	4.59348140564578e-05	5.03939585778717e-05	5.37880610593421e-05	5.20121232634275e-05	4.96739694385729e-05	5.06656242021461e-05	4.90426227699614e-05	4.7383602470389e-05	4.97686861241341e-05	5.1450524436851e-05	4.64281403704808e-05	5.29150669831493e-05	5.37283020292822e-05	5.29641837769914e-05	4.54028327844477e-05	5.1552421458563e-05	5.42225305616609e-05	4.93171835946441e-05	4.97227479486076e-05	5.46781399871818e-05
140.32	4.69182471478945e-05	4.98961840384193e-05	5.3649157341502e-05	4.96283099811075e-05	5.23639286261984e-05	5.17867249857751e-05	5.78541369736454e-05	6.16353842042891e-05	6.11697612315314e-05	5.69081055995811e-05	5.96564928233108e-05	5.954488734915e-05	6.00290656672834e-05	5.93169236312132e-05	5.59387372770926e-05	5.57050681507995e-05	5.85897786181572e-05	5.13650159203114e-05	5.83853417441856e-05	5.90405042696249e-05	5.95919453316128e-05	6.09510635579396e-05	5.41289525935985e-05	5.81352790370101e-05	6.04860062087795e-05	5.96908410016024e-05	5.20832160447303e-05	5.65155710389999e-05	5.38203411449536e-05	5.53626682989148e-05	5.85921638878826e-05	6.2957430888601e-05	5.9233780629657e-05	5.96549828796439e-05	5.884228859571e-05	5.75902358802743e-05	5.28858542987261e-05	5.87980211822305e-05	5.92380707421961e-05	5.61954282249472e-05	5.84395007871518e-05	6.26309904355838e-05	6.18486009798678e-05	5.18126595008702e-05	6.17773145677879e-05	6.0112038529855e-05	5.50292313184853e-05	5.91284527153523e-05	6.15782459747247e-05
160.32	5.05017711301396e-05	5.64144853987492e-05	5.71750782833906e-05	5.31743559749023e-05	5.84305849274766e-05	5.65007972296475e-05	6.27843346722874e-05	6.70505841746285e-05	6.68152645253476e-05	6.1861928454319e-05	6.33350719435291e-05	6.43283083122868e-05	6.38068830345979e-05	6.27576248274011e-05	5.58524605767745e-05	5.39746978655754e-05	6.14304184472903e-05	5.5027058418003e-05	6.44686276395031e-05	6.25576530345377e-05	6.45813485041571e-05	6.46449725498415e-05	5.46332948704019e-05	6.35993718205987e-05	6.49726497443223e-05	6.43639168058157e-05	5.58833322992101e-05	5.77976863027442e-05	5.91497016481616e-05	5.86522512086931e-05	6.35971190046123e-05	6.92291387536274e-05	6.74463524234934e-05	5.84233624227576e-05	6.28754986041093e-05	6.40419239555767e-05	5.836866226876e-05	6.07167644165318e-05	6.24761948985274e-05	6.31382540341418e-05	6.59827396049987e-05	7.05833179795074e-05	6.65861287068628e-05	5.54977320923003e-05	6.50335481718903e-05	6.78007688313723e-05	5.42895860719387e-05	6.68288388783494e-05	6.74300205407125e-05
180.32	5.75579046031233e-05	5.85101306129405e-05	6.10102563085626e-05	6.08292722092442e-05	6.08801802442767e-05	6.0044783331224e-05	6.98146608437202e-05	7.34608283422304e-05	7.03465144945601e-05	7.47176025804149e-05	7.09688941163017e-05	6.63582830768343e-05	7.0986117580553e-05	6.79283489225155e-05	7.01600988019906e-05	5.87856193832124e-05	6.80793678277895e-05	6.6643944431353e-05	7.00574609634677e-05	6.58225105207232e-05	7.15359107833541e-05	6.90256306811448e-05	7.11953963112627e-05	6.9781432203502e-05	7.21541033643666e-05	6.79194102160855e-05	7.00117885661196e-05	6.73030912841286e-05	7.37806346631897e-05	6.14865881532573e-05	6.82755667223619e-05	7.63490337468512e-05	6.92473450645157e-05	6.78435808688519e-05	6.58329532179855e-05	7.17893406124935e-05	7.42770990275913e-05	7.06466214965247e-05	6.98256343374441e-05	6.68457625844558e-05	6.9871006444489e-05	7.43109733185976e-05	7.23609565571578e-05	6.69472855000154e-05	7.0209454998315e-05	7.21531539295736e-05	6.46062702361916e-05	7.83243747714787e-05	7.19891951166227e-05
200.32	6.17944068445308e-05	6.5464157825133e-05	6.51351817941e-05	6.39370876703036e-05	7.15662178351646e-05	6.37894153080886e-05	7.50641596499051e-05	7.8417019743035e-05	7.70943034196639e-05	8.16843697664019e-05	7.21512237877507e-05	7.45288781830517e-05	7.49785048391568e-05	7.17219791865848e-05	7.41223918567945e-05	6.51864026812863e-05	7.32697681543051e-05	7.56269524913579e-05	7.43472053272695e-05	7.08976373124516e-05	7.49227451494834e-05	7.40885984994317e-05	7.53436291887739e-05	7.15494707037834e-05	7.60985459701421e-05	7.18365964432071e-05	7.468357059076e-05	7.35964475051698e-05	7.59569908332779e-05	6.57601276242034e-05	7.45415217183464e-05	8.45615519047984e-05	8.09121878953561e-05	7.33502284593499e-05	7.01619312096064e-05	7.92535878428583e-05	7.80984173032407e-05	7.71446025286452e-05	7.25510559776088e-05	7.8148543387186e-05	7.43596340497734e-05	8.34953142308258e-05	7.62369948033393e-05	7.61991043982532e-05	7.56875426858244e-05	7.41348391951877e-05	7.28614684953453e-05	9.16966575239148e-05	7.56468093349478e-05
220.32	6.56643366915099e-05	6.43635461577248e-05	7.06925274422971e-05	6.88228959486619e-05	7.35046054386244e-05	6.70842220862821e-05	8.04763243877656e-05	8.44643654386941e-05	8.13360031943204e-05	9.05675854391337e-05	7.86282528048102e-05	7.92816190135633e-05	8.14941950378841e-05	7.74216022772288e-05	7.78982930699211e-05	6.78804405431243e-05	7.65483106051353e-05	7.94507500436705e-05	7.88342242970533e-05	7.48556412727384e-05	8.47160681969978e-05	7.65780499007475e-05	7.96669580317268e-05	7.80664728780963e-05	8.27550305989821e-05	7.7136237624223e-05	8.0843606876607e-05	7.61403962297109e-05	8.22818463899968e-05	6.7460004214342e-05	7.54236007271726e-05	9.02818878288376e-05	8.68819938139403e-05	7.74773845560293e-05	7.52662233320019e-05	8.59060290756492e-05	8.11164161738106e-05	8.10571324990726e-05	7.9345134226044e-05	8.07305027401502e-05	7.8611289239463e-05	8.6549588158778e-05	8.40574774083229e-05	8.26275707462954e-05	8.00541592228016e-05	8.23110960704716e-05	7.76342611170949e-05	9.57537538468719e-05	8.08229821738169e-05
240.32	6.05636873229443e-05	6.63752534871955e-05	6.52019874725765e-05	6.46114004995676e-05	7.07013968768731e-05	6.28104526556952e-05	7.90607963493647e-05	7.842343421006e-05	7.79098034864977e-05	8.48134733834787e-05	7.37654728029381e-05	7.36818112058143e-05	7.55056141499785e-05	7.3199533051278e-05	7.22731091575024e-05	6.26195928559025e-05	7.15274357507912e-05	7.30538116935135e-05	7.34868624569569e-05	7.05167771948408e-05	7.57273284359604e-05	7.19635236927162e-05	7.29615944922429e-05	7.25152952287412e-05	7.88463774040682e-05	7.31670105090171e-05	7.94641591034847e-05	7.06169307060389e-05	7.82984871351866e-05	6.46464208945837e-05	7.14400650220203e-05	8.36102044832197e-05	8.1926287906538e-05	7.28611728783305e-05	7.09445086318023e-05	8.00311974107998e-05	7.86925952077449e-05	7.46334322123079e-05	7.38041260204576e-05	7.78443293088855e-05	7.6069984183183e-05	8.25791070520833e-05	7.65344805076321e-05	7.7104839519761e-05	7.80939355740864e-05	7.67642828509711e-05	6.93721067569147e-05	8.75511520288323e-05	7.72660143028944e-05
260.32	5.21690007949653e-05	5.7747953158287e-05	6.34302772313538e-05	5.96016316053329e-05	6.22571223305242e-05	5.87005911232309e-05	6.88766590152605e-05	7.07477760600894e-05	6.86514727311075e-05	7.57038998537939e-05	6.69616424271734e-05	6.53894252700851e-05	6.94601662216883e-05	6.4785455670714e-05	6.28305656571507e-05	5.67895247489184e-05	6.46283217546011e-05	6.30853332296892e-05	6.87675221381797e-05	6.2941465556161e-05	6.74908488041506e-05	6.44487259865516e-05	6.4014461303813e-05	6.70073761632936e-05	7.2555163767242e-05	6.50967539407882e-05	6.73188279860316e-05	6.38857710504057e-05	6.61264412673382e-05	5.94239766143913e-05	6.57080338093604e-05	7.67376456150909e-05	7.52054731586098e-05	6.49011949995358e-05	6.45374410295326e-05	7.28280499784511e-05	6.54590092275781e-05	6.41251123610174e-05	6.61573875585402e-05	6.92907344559152e-05	6.88623796717109e-05	7.71798250519475e-05	6.99212733497062e-05	6.54504824337822e-05	6.9003595284654e-05	6.91725665026161e-05	6.16640814532941e-05	7.75447453125832e-05	7.01338269348982e-05
280.32	4.93077766290741e-05	5.14141005304325e-05	5.44602255742614e-05	5.55306206335775e-05	5.52142084878202e-05	5.26356917189677e-05	6.52648941864998e-05	6.73179070878979e-05	6.56743890021208e-05	7.25828883638266e-05	6.02260011526947e-05	6.21812459114642e-05	6.32656142893256e-05	6.02960792217524e-05	5.99326366478545e-05	5.5864203805976e-05	6.28283735993964e-05	5.98089745425187e-05	6.22099830258558e-05	5.99070627001578e-05	6.3340165188438e-05	6.23631509231433e-05	6.13551913286658e-05	6.19563404092468e-05	6.9546086923597e-05	6.25827122343629e-05	6.99472881682643e-05	6.12688732604244e-05	6.38025277352058e-05	5.51451020213872e-05	6.15236264116028e-05	7.11793003525461e-05	7.00151336805058e-05	6.30316343380012e-05	6.2074734801068e-05	6.82176241151326e-05	6.62910743367539e-05	6.08706652025257e-05	6.31788653881478e-05	6.23093055208171e-05	6.49336597331472e-05	6.72521799843815e-05	6.72500839823982e-05	6.33235320705491e-05	6.53032543270926e-05	6.54056806856677e-05	5.91891611958769e-05	6.98421913965254e-05	6.46491258085973e-05
300.32	4.46542358996029e-05	4.90264015539926e-05	5.1049884368144e-05	5.0359348403745e-05	5.4755004513276e-05	4.97539107275355e-05	6.17901371647015e-05	6.21661278967209e-05	6.17351965997452e-05	6.95447934639675e-05	5.81021775702706e-05	5.90252938730875e-05	5.9225302791043e-05	5.86716822444185e-05	5.43195827269656e-05	5.35018901964385e-05	5.71014480623056e-05	5.71517670857362e-05	5.99898380363049e-05	5.70487456759181e-05	6.00672713818454e-05	5.76559084588477e-05	5.36445557241488e-05	5.93299993760296e-05	6.39575214304488e-05	5.75304237572871e-05	6.41435765781824e-05	5.65562436868462e-05	5.82097704455451e-05	5.37394040615299e-05	5.64903109640039e-05	6.54324493330193e-05	6.80842677583824e-05	5.89405731897886e-05	5.86055278172127e-05	6.45355594750926e-05	5.80526395594257e-05	5.7020563915399e-05	5.88663471603971e-05	6.02911662678544e-05	6.22152574448441e-05	6.65592409739995e-05	6.28871143872598e-05	5.64936458677189e-05	6.26788169850495e-05	6.0063201981475e-05	5.35392949664298e-05	6.68499305297511e-05	6.00220178637855e-05
320.32	4.84111562035695e-05	5.06041118658742e-05	5.27882508901978e-05	5.29837934346634e-05	5.09902748325679e-05	4.98936747710997e-05	6.01174796286399e-05	6.13724445101535e-05	6.07512093266528e-05	6.69108060898294e-05	5.79231467821486e-05	5.94109557184925e-05	6.19850740190555e-05	5.88274832265804e-05	5.55612268834238e-05	5.51847727464113e-05	5.87642867646797e-05	5.72803666637973e-05	6.04260520133597e-05	5.7459296950862e-05	5.87501276931019e-05	5.96656713348134e-05	5.54454671509659e-05	5.98876490738289e-05	6.59336617026418e-05	6.12180652920058e-05	5.88145415687241e-05	5.74778117385161e-05	5.95819160084795e-05	5.40836794879364e-05	5.92246496100462e-05	6.49869602175394e-05	6.76322905998407e-05	5.95733328402106e-05	5.97811675449234e-05	6.54221953069207e-05	5.95080483605603e-05	5.87074878567297e-05	6.28528801175796e-05	6.02728833985029e-05	6.22192797700361e-05	6.62753961708124e-05	6.44639792789399e-05	5.9687584489556e-05	6.32226394406974e-05	6.25993468571017e-05	5.48907746641391e-05	6.56021835855792e-05	6.17720164338318e-05
340.32	4.45542279997614e-05	4.95334865308626e-05	5.20955410364737e-05	5.10073243503714e-05	5.14925919769805e-05	4.97510232945476e-05	6.30165735959741e-05	6.46940693512971e-05	6.25416813641886e-05	6.84749699196708e-05	5.7830081592258e-05	5.98805094060489e-05	6.16286804806784e-05	5.84569132009304e-05	5.67930759293507e-05	5.42987182964188e-05	5.81030228789729e-05	5.8475860060384e-05	6.21741881586094e-05	5.87399161177121e-05	5.81854736211177e-05	5.75235786271629e-05	5.49561868926951e-05	5.82214555860541e-05	6.46732520157784e-05	5.9365743936615e-05	6.02066797537426e-05	5.83336820145094e-05	6.017932796065e-05	5.41490880843682e-05	5.91838711461338e-05	6.67442955193632e-05	6.88328389835855e-05	5.92931887393964e-05	5.95438437205795e-05	6.62391738736826e-05	6.05508752918368e-05	5.61728481105801e-05	5.96741245173473e-05	6.15460895524336e-05	6.37808038713432e-05	6.70623155032253e-05	6.53261620649488e-05	5.94544439258392e-05	6.27526439619142e-05	6.25197103260624e-05	5.27336574918834e-05	6.76675835490901e-05	6.27633771245572e-05
360.32	4.86146226763216e-05	5.32530436625168e-05	5.32738631406451e-05	5.46388385931106e-05	5.56975875025307e-05	5.33428670620302e-05	6.44889552141349e-05	6.79722361783459e-05	6.58585980162064e-05	7.07386593402576e-05	6.03821921691994e-05	6.4308620526645e-05	6.57050498100112e-05	6.27515796393807e-05	5.91236288559614e-05	5.36863219817731e-05	6.35552713334507e-05	6.18293325249263e-05	6.64892536503668e-05	6.14069953499732e-05	6.29414879738253e-05	6.25551287821853e-05	5.70595154103626e-05	6.3205105593253e-05	6.83449228315253e-05	6.353575782268e-05	6.52121644355504e-05	6.14354348410818e-05	6.17656270626571e-05	5.61895588666933e-05	6.44337207964827e-05	7.05245905617346e-05	7.69646297099539e-05	6.52710978333546e-05	6.19736117670178e-05	7.30881152626296e-05	6.42328459163137e-05	6.28894468814019e-05	6.55737963629972e-05	6.59940811192102e-05	6.87829100182755e-05	7.18176390291388e-05	6.95572881220807e-05	6.51261180031666e-05	6.71857563252217e-05	6.98665847889196e-05	5.89934830496078e-05	7.11864326458601e-05	6.72607410815527e-05
380.32	4.49932029094786e-05	4.91393719315107e-05	5.18856056698633e-05	5.16226324329568e-05	4.87553319504938e-05	4.98542336651796e-05	6.0407284857773e-05	6.28008394088506e-05	6.24030985756151e-05	6.39050796984082e-05	5.6089085603494e-05	6.10995114670355e-05	6.30239866933373e-05	6.09986949384861e-05	5.73003145892403e-05	4.86822875068609e-05	6.07188696411219e-05	6.13844630283449e-05	6.15199247410453e-05	6.06059468650758e-05	6.07145983371592e-05	5.80354816405705e-05	5.41489568369621e-05	6.11720089193968e-05	6.50576567991062e-05	6.24502183232823e-05	6.17594895885084e-05	6.00671219148107e-05	6.05726993393706e-05	5.23767605366812e-05	5.84162403364362e-05	6.51203051062303e-05	7.00294191745423e-05	6.26438811162511e-05	6.11714966539446e-05	6.63271650228709e-05	6.29471507919731e-05	5.81971451054621e-05	5.97846492644363e-05	6.32505784074305e-05	6.46628423241514e-05	6.70499694081273e-05	6.76475211857056e-05	5.8385829780365e-05	6.46303921671187e-05	6.34696560947353e-05	5.48365170761319e-05	7.0715327176635e-05	6.27574876221889e-05
400.32	4.59980882025258e-05	5.00075448116139e-05	5.01336415318363e-05	4.76443703387595e-05	5.30904586116495e-05	4.81414944253881e-05	6.57414335454905e-05	6.00170141738664e-05	5.8366551901695e-05	7.77256014184901e-05	5.52063146715924e-05	6.81462621428682e-05	5.76912111905104e-05	6.0136706083033e-05	6.10855553263618e-05	5.41720076808086e-05	5.74463980349032e-05	6.05187430805932e-05	5.66612606704937e-05	5.28769431005385e-05	5.67326454291997e-05	6.12927306459411e-05	5.58517886352875e-05	5.75828521603649e-05	5.95185394774865e-05	5.65229744055685e-05	6.68876298600787e-05	6.01293848690205e-05	5.75085856756754e-05	5.26204689122933e-05	5.56334597840179e-05	6.81379952259289e-05	6.64094636480153e-05	6.401920564254e-05	6.04906053116454e-05	6.42841151395609e-05	6.34497505243458e-05	5.86074494121549e-05	5.99808335420351e-05	6.55917507625716e-05	6.20233350713992e-05	6.30719883371207e-05	6.33461979775317e-05	6.80733863598308e-05	6.03539258718677e-05	5.83168309802638e-05	5.41907489495265e-05	7.1758016398846e-05	5.75685444762043e-05
420.32	4.64920274047006e-05	4.69670618595419e-05	4.72766050556842e-05	4.7157897727731e-05	4.69945121483562e-05	4.52484094409819e-05	6.28071967193076e-05	5.63413107529395e-05	5.46844605315123e-05	5.85616708063238e-05	5.22617452719958e-05	6.23363419116866e-05	5.5166876388767e-05	5.66525894456078e-05	5.43657678120864e-05	5.01448637596385e-05	5.63127537118753e-05	5.651434299305e-05	5.62969241680223e-05	5.34234163715289e-05	5.4505239445587e-05	5.50909294503724e-05	5.60181768712651e-05	5.59229601198522e-05	5.47150357472306e-05	5.12603900252595e-05	6.46022522046759e-05	5.59766311945488e-05	5.50240713542465e-05	5.03431187105904e-05	5.21534737800168e-05	5.88105409769215e-05	6.32550338239774e-05	6.10414005492214e-05	5.69959486555236e-05	6.13460958407309e-05	6.10729188825126e-05	5.85569901380586e-05	5.90015660331257e-05	6.84858056653749e-05	5.97591107590568e-05	5.85045677632357e-05	6.21741655445773e-05	6.21509773001551e-05	5.90256130344389e-05	5.72427265266297e-05	5.61230933268715e-05	6.28602689033588e-05	5.65336831046202e-05
440.32	4.37737596945287e-05	4.56606592986286e-05	4.39536433122112e-05	4.37697464101341e-05	4.33632627901784e-05	4.28004191799263e-05	5.65721627638801e-05	5.20421745910686e-05	5.01146367326609e-05	5.77898703268744e-05	4.75625310562591e-05	5.95802159867183e-05	4.99379749556746e-05	5.22070680879214e-05	5.28795306339345e-05	4.83748245430301e-05	5.3433168841838e-05	5.43832560620617e-05	5.13517078782767e-05	4.93290447693069e-05	5.07777308385064e-05	5.16450606333015e-05	5.18231693658889e-05	5.18364999552698e-05	4.83301126384867e-05	4.90283373170585e-05	5.79273714257685e-05	5.25322685568959e-05	5.26481564932005e-05	4.68971100220698e-05	4.65656495357604e-05	5.55810260207273e-05	5.89451229485715e-05	5.68524156640608e-05	5.25537421441505e-05	5.57694340530788e-05	5.70896884781538e-05	5.39443084027569e-05	5.28694386306466e-05	6.3773007377991e-05	5.44763612373026e-05	5.30216323150062e-05	5.73629741405628e-05	5.81206360183489e-05	5.57700094510856e-05	5.06596796492941e-05	5.18198677683326e-05	5.92371918959122e-05	5.22377867781438e-05
460.32	4.22334655033157e-05	4.11155539939559e-05	4.16062809547718e-05	4.18099278069327e-05	3.93053270177809e-05	4.10052959478625e-05	5.35785504055082e-05	4.85546823234353e-05	4.7900500454135e-05	5.56228430273763e-05	4.61533446652778e-05	5.94649877524205e-05	4.98904519955146e-05	4.8170696046706e-05	5.05119043529297e-05	4.81649816451277e-05	5.05141234818255e-05	5.2772141240937e-05	4.73246126689971e-05	4.72691580603686e-05	5.47700106853967e-05	4.97672860926807e-05	5.16867286589469e-05	5.15354497315673e-05	4.73002881897184e-05	4.67170418390725e-05	5.14316461574137e-05	4.86220787031589e-05	5.24074564193675e-05	4.48384998247473e-05	4.42429552188418e-05	5.41119240113689e-05	5.70490070575764e-05	5.46047871647641e-05	5.47612196903492e-05	5.16573564945363e-05	5.58086742826639e-05	5.32538964512548e-05	5.41286109170137e-05	6.33531447683379e-05	5.62517006534566e-05	5.10611993359211e-05	5.34399066919547e-05	5.57552028916826e-05	5.7682065149806e-05	5.10274218547029e-05	5.23060689861721e-05	5.38207972280364e-05	4.84657646029218e-05
480.32	4.04603124991015e-05	3.7816163205704e-05	3.73491038738788e-05	3.84245621211533e-05	3.60940656999732e-05	3.76392863008818e-05	4.99786277881536e-05	4.28072129611978e-05	4.18129724864118e-05	4.49687263048142e-05	4.23994768521142e-05	5.29041425638855e-05	4.25833239343399e-05	4.43686574756629e-05	4.57860482632321e-05	4.48084726291718e-05	4.67626278724845e-05	4.62206305650497e-05	5.03250512357098e-05	4.5431481532672e-05	3.90754731296294e-05	4.48443317737248e-05	4.45738080789336e-05	4.39210874169243e-05	3.93364815061545e-05	4.60593556654089e-05	4.97025499486979e-05	4.35363075721276e-05	4.48917991605442e-05	4.16494306145428e-05	4.393977377247e-05	4.97924492370962e-05	4.56143194084342e-05	4.78545813185108e-05	4.50029032090879e-05	4.43844943241305e-05	4.87069250612607e-05	4.46908402899534e-05	4.18996008456474e-05	5.96770548732731e-05	4.33014799272125e-05	4.56893787435733e-05	4.75745447382171e-05	5.24705049420525e-05	4.28320751726572e-05	4.1637981226656e-05	4.50520653721638e-05	4.75427500124808e-05	4.22984060090413e-05
500.32	3.93719332416148e-05	3.80880671064216e-05	3.71275809736565e-05	3.76093216458521e-05	3.78680995668869e-05	3.90172676183079e-05	3.88097776805989e-05	4.16304255315586e-05	4.09564088166171e-05	4.2395707011638e-05	3.98942015658865e-05	4.27358934745492e-05	3.99112036183716e-05	4.335147215685e-05	3.89345962399564e-05	3.65214028981721e-05	4.45454523305334e-05	4.14913494778458e-05	3.68831002683613e-05	3.68120772825575e-05	3.75466271928039e-05	3.90240389058047e-05	4.20423299172742e-05	4.166772393787e-05	3.74369916630209e-05	3.47397421182545e-05	3.98182640012291e-05	4.06706305701858e-05	3.8099391323859e-05	3.98926816232653e-05	3.86105487582093e-05	3.88479884617138e-05	4.21474227465834e-05	4.60045603560682e-05	4.14177650854166e-05	4.23945494844848e-05	4.56422969379083e-05	4.60621590738838e-05	4.25788318765198e-05	4.41620832644935e-05	4.11476397104951e-05	4.19250889634214e-05	4.61981605988958e-05	4.20705195764744e-05	4.18915687435688e-05	3.9830909092305e-05	4.36446344270669e-05	4.25475439055127e-05	4.12307150351468e-05
520.32	4.24183846083215e-05	4.05169004155725e-05	3.86840941620878e-05	4.11023140154874e-05	3.9428272625075e-05	4.23711746206371e-05	4.25883203199958e-05	4.06680416622321e-05	4.18417774769761e-05	4.30982810064316e-05	3.94684462087051e-05	4.53713223358747e-05	4.24357677226972e-05	4.07428086572869e-05	4.20443729886474e-05	4.14648991343196e-05	4.29407448289209e-05	4.29899540336248e-05	3.99673862974182e-05	3.94266817114268e-05	4.09095948556265e-05	4.14661930640538e-05	4.25845625844487e-05	4.13301139660882e-05	4.03872839670865e-05	4.0090905507407e-05	4.29531819695298e-05	4.11486159638432e-05	4.11819496578097e-05	3.96163223006579e-05	3.852401338966e-05	4.30342367182576e-05	4.44051543774929e-05	4.38248984758032e-05	4.43986424065116e-05	4.29281287327309e-05	4.51283549548588e-05	4.35431264985594e-05	4.27393151780206e-05	5.1423224016034e-05	4.29950362093736e-05	4.28793151920217e-05	4.4026786502094e-05	4.38864610083832e-05	4.273190187356e-05	4.52726188690342e-05	4.27261871402201e-05	4.34923913003881e-05	4.03854839774406e-05
540.32	4.22271187296351e-05	4.05617308767301e-05	3.95118342544316e-05	4.20015033041962e-05	4.07558903220664e-05	4.19756577360366e-05	4.04716895063104e-05	3.99473228380747e-05	4.10700895809051e-05	4.14110170785754e-05	4.00096662426402e-05	4.20925403904107e-05	4.04071851036602e-05	4.00133742882446e-05	4.06657111813872e-05	4.17593690858418e-05	4.14916456745685e-05	4.29978837663203e-05	4.04153400701615e-05	3.96371379823546e-05	3.97100635269285e-05	4.02363509122069e-05	4.22571401893938e-05	4.05056462310642e-05	4.01196414162957e-05	3.88848593668306e-05	4.07373808767409e-05	4.04477488216662e-05	4.00144192686445e-05	3.72715361561412e-05	4.02186969873134e-05	4.00894039256689e-05	4.24836987411236e-05	4.24046945830119e-05	4.13257633940814e-05	4.10359454507398e-05	4.428806821424e-05	4.2002417104959e-05	4.20242691104238e-05	4.62115875572528e-05	4.22488948862651e-05	4.14264567207495e-05	4.32558311247233e-05	4.47081145517435e-05	4.32447387632779e-05	4.14377813393706e-05	4.12139307770446e-05	4.16814972637909e-05	3.96557104909146e-05
560.32	4.28630284809379e-05	4.04468528200138e-05	4.11973474343988e-05	4.26384000333668e-05	4.10098804795818e-05	4.25398129940805e-05	4.06147280690816e-05	4.03334202990915e-05	4.18577191702273e-05	4.14439398422948e-05	3.94620070441769e-05	4.07183329526148e-05	4.07414509428555e-05	3.96889675165685e-05	4.18826967165663e-05	4.08683129010226e-05	4.17294395125604e-05	4.22523739692851e-05	4.15032853519848e-05	4.00269110177389e-05	3.98450021956245e-05	4.04245723115108e-05	4.223172303312e-05	3.93851807841064e-05	4.0434945549667e-05	3.94881417770926e-05	4.10245152398195e-05	3.97498258121752e-05	4.19458233225355e-05	3.79563524235135e-05	3.95737371945704e-05	4.11582937125117e-05	4.09834951134241e-05	4.13911641969705e-05	4.0922678872497e-05	4.15296959162377e-05	4.3368325706975e-05	4.26998112118303e-05	4.14770632547377e-05	4.25076176268133e-05	4.25006924432818e-05	4.18644546365617e-05	4.25650102728631e-05	4.32980060961278e-05	4.20733010923598e-05	4.17522527576507e-05	4.09858916390433e-05	4.11804533671596e-05	3.85901770574917e-05
580.32	4.35314115305874e-05	4.21461776807803e-05	4.07865811918729e-05	4.44039841271154e-05	4.23801241919798e-05	4.36729768549777e-05	4.14233427729189e-05	4.11019803564774e-05	4.23311874597884e-05	4.1303546979498e-05	3.96633822835676e-05	4.12461843609882e-05	4.19535443923403e-05	3.98425702485411e-05	4.2422908452023e-05	4.15172736219878e-05	4.2344141165539e-05	4.27274109272079e-05	4.27490272993865e-05	4.04114477139313e-05	4.09747119427736e-05	4.00547886915298e-05	4.17723903038847e-05	4.05473152607073e-05	4.16044697277886e-05	4.08552668569776e-05	4.02000246964906e-05	4.06628885916413e-05	4.15908352451565e-05	3.83784672807471e-05	4.01185128599238e-05	4.22123279436238e-05	4.21983856796737e-05	4.15646564531733e-05	4.12426015225379e-05	4.16472281827891e-05	4.3705112536596e-05	4.33865854017116e-05	4.28582804114715e-05	4.25980668954233e-05	4.29314834713407e-05	4.1070381492036e-05	4.25180966213025e-05	4.28828242703308e-05	4.29782972610478e-05	4.32791289408056e-05	4.30347960744596e-05	4.08915563308769e-05	4.01113014018397e-05
600.32	4.51144694201922e-05	4.17717360231597e-05	4.1756564171309e-05	4.26691686029868e-05	4.29770710905949e-05	4.40473601874964e-05	4.55492569468953e-05	4.39716525418137e-05	4.53618682609128e-05	4.34612627902674e-05	4.44229155106113e-05	4.31133520759368e-05	4.45318799521907e-05	4.23791311418974e-05	4.38782226940212e-05	4.40015260771283e-05	4.50874183924114e-05	4.44164439913401e-05	4.46824680628574e-05	4.16824854941748e-05	4.28263320930702e-05	4.24763392372757e-05	4.41667217264834e-05	4.32120326754488e-05	4.26041526920472e-05	4.25595339028572e-05	4.16715607194165e-05	4.25975654131232e-05	4.20459186981901e-05	4.0931856697734e-05	4.19913015729366e-05	4.43150697125581e-05	4.62653864679917e-05	4.41036348173169e-05	4.35307072339704e-05	4.37917178951765e-05	4.62023280665652e-05	4.56446379175237e-05	4.4339243586089e-05	4.56308249742159e-05	4.67272942932043e-05	4.39272909745202e-05	4.4697848155883e-05	4.51097666760844e-05	4.64499979613216e-05	4.49026595442511e-05	4.39326170095668e-05	4.30870214780316e-05	4.34049327114237e-05
620.32	4.36924840199193e-05	4.23600762108778e-05	4.20687181379953e-05	4.51463550064648e-05	4.27360514206246e-05	4.36662804678355e-05	5.0512075551957e-05	4.98351168494211e-05	5.05987694652935e-05	4.90315283690582e-05	5.0166760340963e-05	4.87227303350395e-05	5.03200503832576e-05	4.80463300422502e-05	4.93973688401085e-05	5.02781858638127e-05	5.00603564831719e-05	5.09935826439098e-05	5.0080414610847e-05	4.75515861423178e-05	4.86694288838959e-05	4.73294006386795e-05	5.06612758425205e-05	4.89697956093699e-05	5.03292480393975e-05	4.69092992063474e-05	4.7507550096278e-05	4.70996894996578e-05	4.98579548018046e-05	4.53578206058788e-05	4.66712036666282e-05	5.16249500997888e-05	5.0926539093595e-05	5.05070250822807e-05	5.03438435008115e-05	5.01861628714642e-05	5.27396052780941e-05	5.20745576031887e-05	4.95179382115635e-05	5.16975206717593e-05	5.203641877586e-05	4.97165711188723e-05	4.97477098734406e-05	5.09387453081088e-05	5.00242774944616e-05	4.98924964236384e-05	4.79479809612759e-05	4.96037558819497e-05	4.77694038377526e-05
640.32	4.40167856692514e-05	4.08233810017574e-05	4.05164024744948e-05	4.2775465780748e-05	4.2454354353095e-05	4.29323195762042e-05	5.54156830999881e-05	5.34479584935024e-05	5.50949316470531e-05	5.54192096369636e-05	5.51524898604079e-05	5.4741231717437e-05	5.41724484154311e-05	5.24863008182087e-05	5.46067730898064e-05	5.55605352616689e-05	5.61886450300525e-05	5.80600087885216e-05	5.35538978861864e-05	5.28235212996333e-05	5.38140803717002e-05	5.10665089175701e-05	5.57088171312473e-05	5.47611662620222e-05	5.77250347013004e-05	5.25237791156076e-05	5.32561963338709e-05	4.82254386051942e-05	5.31194436752436e-05	5.00341084409877e-05	5.1198564099018e-05	5.91692641772568e-05	5.64197650583524e-05	5.51385531811698e-05	5.45515414170736e-05	5.48161295517155e-05	5.9106628705654e-05	5.54278697347644e-05	5.49268642116503e-05	5.27372851448792e-05	6.27262076677999e-05	5.27595374083235e-05	5.36800791667547e-05	5.63994605640207e-05	5.44237696596159e-05	5.50839713217972e-05	5.47371355632045e-05	5.26870037893542e-05	5.21815741020742e-05
660.32	4.38199124468277e-05	4.17537919157017e-05	4.21299074098742e-05	4.46242389701357e-05	4.42233948867752e-05	4.35721010046338e-05	6.69349201200266e-05	6.35708427213172e-05	6.67361607440079e-05	6.06360266227599e-05	7.14281111147922e-05	6.1329092922936e-05	6.45829576240381e-05	6.09853405685865e-05	6.94194859388645e-05	6.49195859993232e-05	6.37717599431832e-05	6.532111561699e-05	6.45298587307414e-05	6.45124787252204e-05	6.24701205835162e-05	6.60363424704288e-05	6.60110612995345e-05	6.38231015833012e-05	7.13179797367025e-05	6.48536083075349e-05	6.30908793235366e-05	5.81781881919121e-05	6.85213179389272e-05	5.74797514339936e-05	6.09439457236412e-05	6.94121402608764e-05	6.86976936749233e-05	6.62706069367623e-05	6.38134766799682e-05	6.48097056420609e-05	7.11935671531109e-05	6.54763647824582e-05	6.50942284588321e-05	6.85358288826915e-05	8.51659554487032e-05	6.47289612217416e-05	6.5394857054734e-05	7.16402337488382e-05	6.3761421730353e-05	6.84617700156422e-05	6.46648829483198e-05	6.7159450514071e-05	6.16816329816452e-05
680.32	3.26951273295827e-05	3.13305904666181e-05	3.05181345695599e-05	3.24458998329596e-05	3.19857094407805e-05	3.19452070139607e-05	5.29512969763536e-05	5.22202829587978e-05	5.32271698829269e-05	5.24244575001156e-05	5.63729591986778e-05	5.12092976615958e-05	5.14650155018047e-05	5.16872918306772e-05	5.34008355281334e-05	5.79625178025907e-05	5.23305087351765e-05	5.69010611165313e-05	5.49562855388048e-05	5.16698555053201e-05	5.42285348541239e-05	5.26778024810089e-05	5.75772134614118e-05	5.24902041464701e-05	5.63607146959452e-05	5.18959458544885e-05	5.13433098554751e-05	4.29282896515086e-05	5.2078842496653e-05	4.94694391223628e-05	5.03205125928004e-05	5.91058173416258e-05	5.77361279830354e-05	5.76433511494954e-05	5.22122548381847e-05	5.95222479450135e-05	6.18668764298906e-05	5.71767529707995e-05	5.51995261393246e-05	5.9344639066882e-05	5.86365947215578e-05	5.76083220279693e-05	5.42456428799652e-05	6.14150312218124e-05	5.28042154122903e-05	5.63300523323033e-05	5.29944205486271e-05	5.91683510892538e-05	5.40455141337803e-05
700.32	1.11436405808011e-05	1.08684060819622e-05	1.01151482822339e-05	1.18681210484151e-05	1.08871105949915e-05	1.1078650331435e-05	1.37710664139438e-05	1.29584528301345e-05	1.29453695476164e-05	1.40836821277246e-05	1.26325400924625e-05	1.33175838442056e-05	1.34463034199372e-05	1.49327135354615e-05	1.32337068624455e-05	1.41982579281044e-05	1.59881420056983e-05	1.49464543561437e-05	1.61314575923689e-05	1.33330565203896e-05	1.43318979638452e-05	1.35167666268751e-05	1.49005136854705e-05	1.57681512228408e-05	1.50722406843464e-05	1.3799134221506e-05	1.35015499192348e-05	1.49738588406102e-05	1.44882597556996e-05	1.45207084078591e-05	1.38793893022368e-05	2.72557425967967e-05	2.56966559711944e-05	2.64061858564505e-05	2.3286337514711e-05	2.32515605952888e-05	2.42092839208363e-05	2.46457176344509e-05	2.50151492729253e-05	2.21196983736029e-05	2.33839598888216e-05	2.37152333062767e-05	2.27985324972085e-05	2.33259601862601e-05	2.30036039619871e-05	2.1617453198805e-05	2.22434940087333e-05	2.29348859704412e-05	2.09062172979003e-05
720.32	1.39886589070999e-05	1.37023231458547e-05	1.3769478014964e-05	1.50724839758746e-05	1.40316926458418e-05	1.44114852164268e-05	1.25758802627706e-05	1.35639785173001e-05	1.45786784782376e-05	1.49079151568012e-05	1.5311067429415e-05	1.56881573003558e-05	1.67471140906397e-05	1.54996972155194e-05	1.73572206027941e-05	1.81956214051338e-05	1.72951490328691e-05	1.858068532757e-05	1.78222759116099e-05	1.705525809983e-05	1.76463290136929e-05	1.72748200146088e-05	1.85327547562194e-05	1.73414125559482e-05	1.83249275758364e-05	1.85141654703765e-05	1.75644680513748e-05	1.75314923300433e-05	1.88659097497416e-05	1.6857331815627e-05	1.84672182112923e-05	2.27632094760828e-05	2.05907823110043e-05	2.0856742383215e-05	1.99880712498849e-05	2.06872306838021e-05	2.22471945775616e-05	2.1720077187629e-05	2.18661634962123e-05	1.95461030312512e-05	2.09890100077404e-05	1.99196744441476e-05	1.9588240564984e-05	2.17150547021679e-05	1.99740060036982e-05	2.10822885195633e-05	2.11614876160097e-05	2.03443038870281e-05	2.0092766228221e-05
740.32	1.59357011863312e-05	1.56427905802679e-05	1.53482203495078e-05	1.7182663387404e-05	1.62682796742244e-05	1.65122463019991e-05	1.46281464644617e-05	1.57575124243032e-05	1.69076499195283e-05	1.79047734637189e-05	1.84899783893631e-05	1.90199322021723e-05	1.94485278114835e-05	1.95237040994204e-05	2.13009485062424e-05	2.16687800758415e-05	2.16423319516885e-05	2.1769184874948e-05	2.17006094941498e-05	2.09441869473718e-05	2.12331617637826e-05	2.09986668523026e-05	2.16427674031574e-05	2.14275888715548e-05	2.22229765008654e-05	2.16249196410598e-05	2.15073238518354e-05	2.07722736445621e-05	2.24382573960229e-05	2.01910895360461e-05	2.25868499420945e-05	2.63409126169944e-05	2.27908050810841e-05	2.32209333525993e-05	2.21899183376175e-05	2.27490167621712e-05	2.45302276066547e-05	2.45743118942471e-05	2.25704878649171e-05	2.16564072473084e-05	2.33658019636693e-05	2.28133337517598e-05	2.28705784621052e-05	2.35107306155868e-05	2.30572130002689e-05	2.39897110071687e-05	2.36453600730089e-05	2.30777819086877e-05	2.16180890297028e-05
760.32	1.70746697757772e-05	1.62594478810841e-05	1.62758142391495e-05	1.80310148954444e-05	1.77819294813116e-05	1.72047387411443e-05	1.73215916587201e-05	1.84266256073226e-05	1.97351016173777e-05	1.99274726879218e-05	2.0592448161215e-05	2.12263314013874e-05	2.17476301518655e-05	2.18050481458066e-05	2.33730699701182e-05	2.41959784610459e-05	2.40260548156242e-05	2.39981867661759e-05	2.3982618603138e-05	2.40352425369732e-05	2.39693989772701e-05	2.32397365824476e-05	2.48330323675896e-05	2.41341456253249e-05	2.49379577509089e-05	2.45231879265084e-05	2.37300219076114e-05	2.34879634424488e-05	2.44538978567506e-05	2.28047124810684e-05	2.39843374097528e-05	2.63899773807426e-05	2.44124354080934e-05	2.41016838814105e-05	2.37386885478733e-05	2.39735363079629e-05	2.58047005041351e-05	2.58912989481621e-05	2.52825644117801e-05	2.38336771637177e-05	2.56357724548574e-05	2.46384212210325e-05	2.41510553827187e-05	2.57955081400108e-05	2.50610799045084e-05	2.59153690669726e-05	2.62933360264001e-05	2.62348505959981e-05	2.45254622829746e-05
60.34	3.05139322349491e-05	3.0749642535793e-05	2.92687501419118e-05	3.00006848855682e-05	3.01403074452147e-05	3.09757053122085e-05	3.97472860835833e-05	3.66486831704376e-05	3.85956089601801e-05	3.98470749508466e-05	4.11691561424721e-05	3.59338729119025e-05	3.65754243038843e-05	3.65134302494568e-05	3.74295661171809e-05	3.95474524683353e-05	3.75759509001208e-05	4.02914889820935e-05	3.73193142454161e-05	3.57055385409719e-05	3.70692357547852e-05	3.4795574309953e-05	3.89237272128918e-05	4.04354787642536e-05	3.59375248485347e-05	3.5291905738117e-05	3.83737640732126e-05	3.58233341867144e-05	3.62264241224598e-05	3.76407799537794e-05	3.64244539047668e-05	3.84281858449875e-05	3.51353993364917e-05	3.77183201817725e-05	3.90505514325362e-05	3.62972973445479e-05	4.24691672842717e-05	3.68580941108351e-05	3.62626676531653e-05	3.45884008095237e-05	3.67109575619754e-05	3.87764885612394e-05	3.844036433867e-05	3.86005285910236e-05	3.7163721218938e-05	3.80225785929036e-05	3.80336618755336e-05	3.86885919298904e-05	3.59716226678845e-05
80.34	3.20904584933874e-05	3.22908088680342e-05	3.11340474530709e-05	3.42024939331155e-05	3.1833108305625e-05	3.40720778659131e-05	4.32198501032694e-05	4.25595076262467e-05	4.14091529049517e-05	4.01000924868385e-05	4.15438384681819e-05	3.92776792382778e-05	4.13054206437651e-05	4.06552633435007e-05	4.0072822252667e-05	3.92275714042451e-05	4.18116822754111e-05	3.98650647333038e-05	4.07102161148091e-05	4.08682347498254e-05	4.09181432661859e-05	3.96472128099407e-05	3.87462189710444e-05	4.20016438729668e-05	4.21009109277265e-05	4.07965407606787e-05	3.67733376059839e-05	3.81455461032249e-05	3.79830922191949e-05	3.80197870247839e-05	4.04715905886136e-05	4.23108125840062e-05	4.10176215714e-05	4.0127221586543e-05	3.97513745978051e-05	4.09301376743481e-05	4.11629480872778e-05	3.93602286966947e-05	4.11234182822407e-05	3.73605341730151e-05	4.18423527329349e-05	4.01162129554689e-05	4.11819819587519e-05	3.91367809212662e-05	4.03456123746537e-05	4.27703899276199e-05	4.21534278304762e-05	3.85042743318078e-05	4.089973666443e-05
100.34	3.79339268592355e-05	3.99462658754127e-05	3.97334162747233e-05	3.93613574393976e-05	3.69530408047233e-05	3.8749842175831e-05	4.84649080801769e-05	4.94769757738552e-05	4.90234553152931e-05	4.45687202681761e-05	4.55191144770462e-05	4.43218539845812e-05	4.92103405367231e-05	4.66192809756547e-05	4.25839582926166e-05	4.36347321898358e-05	4.72174830413987e-05	4.33755229204836e-05	4.60501542605729e-05	4.74981643414126e-05	4.9045214717212e-05	4.71390164292233e-05	4.23920511600786e-05	4.62288931295315e-05	4.90827852727088e-05	4.68264833080338e-05	4.0064623519128e-05	4.38990356232286e-05	4.41153417488217e-05	4.19588143426897e-05	4.54843769604157e-05	4.91009852625843e-05	4.78687064197082e-05	4.61161112030457e-05	4.61439719218171e-05	4.63386334903966e-05	4.31173559062846e-05	4.58295770244443e-05	4.69880164852385e-05	4.28371381987616e-05	4.84181074185387e-05	4.76839654062939e-05	4.61719883277666e-05	4.19388227399838e-05	4.79011648448131e-05	4.904723464272e-05	4.77198208476045e-05	4.44207169016655e-05	4.86896240048214e-05
120.34	3.89438649235624e-05	4.17167114012868e-05	3.95339451604052e-05	4.10605928480397e-05	4.11711286064341e-05	4.38108978562091e-05	5.03801664749055e-05	5.16728616521008e-05	5.13031724215732e-05	4.74169827341311e-05	4.95872355334241e-05	4.82650986954551e-05	4.99527649722262e-05	4.75950292784006e-05	4.77139196400416e-05	4.61254811511306e-05	4.95390656562446e-05	4.37984419975746e-05	4.94195331712036e-05	4.79475982201436e-05	5.07369394297296e-05	4.83892345293469e-05	4.41646036301272e-05	4.80243514408724e-05	5.02519060275196e-05	4.85396255441294e-05	4.2545433517733e-05	4.54421973184582e-05	4.56580286865799e-05	4.39358505237444e-05	4.84213773002228e-05	5.16439486391895e-05	4.95022413250811e-05	4.76364349372938e-05	4.88827395288721e-05	4.84892153398277e-05	4.53154720850723e-05	4.6886698816763e-05	4.84565470515663e-05	4.49554847327155e-05	5.07716273501426e-05	5.11298528553911e-05	5.06151502238485e-05	4.38005212738126e-05	4.92247238893173e-05	5.38043339099503e-05	4.78091613799196e-05	4.744959521879e-05	5.19248267859597e-05
140.34	4.51415202322873e-05	4.75069350726309e-05	5.11276863795378e-05	4.70486249887103e-05	4.97287274594567e-05	4.8777405464919e-05	5.58292284733046e-05	5.78327812440497e-05	5.77026078634598e-05	5.4580676821625e-05	5.85165405594406e-05	5.7998466475282e-05	5.75583303441282e-05	5.62556953739417e-05	5.42994799710499e-05	5.28977726152991e-05	5.67181257699935e-05	4.98547466128138e-05	5.60510214867617e-05	5.56833980844833e-05	5.84906920384064e-05	5.73370647095582e-05	5.2174714525e-05	5.61785377376363e-05	5.7439987316242e-05	5.52908213742921e-05	5.03889357051732e-05	5.32571794493412e-05	5.26690719448299e-05	5.27999424183264e-05	5.59303202887957e-05	6.05137807491122e-05	5.74632296961647e-05	5.67464395439136e-05	5.68690381216989e-05	5.59354160510252e-05	5.145258989177e-05	5.55633470183557e-05	5.7544897771955e-05	5.47935449846716e-05	5.60079477468239e-05	6.11702281557676e-05	5.8663903564443e-05	5.03998218780079e-05	5.80931823258609e-05	5.68274660600364e-05	5.26053023059845e-05	5.58023578772256e-05	6.02643621394548e-05
160.34	4.91569945397875e-05	5.19284585342456e-05	5.52016503652109e-05	5.02069616813679e-05	5.52365566987548e-05	5.30229763478154e-05	5.9213195207656e-05	6.18353552137953e-05	6.30177882788396e-05	5.90107838609003e-05	6.13951222815217e-05	5.98696264356525e-05	6.13811483431985e-05	5.99106710073251e-05	5.50161745410185e-05	5.16317587920909e-05	5.92799649239473e-05	5.24707539366786e-05	6.05757919564067e-05	6.02982283789442e-05	6.01828183541048e-05	6.058515022981e-05	5.20608668458569e-05	5.99812624660382e-05	6.2037629894167e-05	5.91098041979855e-05	5.38624669682883e-05	5.54141382886103e-05	5.61839020991305e-05	5.67065855453398e-05	5.97132080514874e-05	6.61067495180415e-05	6.35390430506542e-05	5.65794229804935e-05	6.02675828518053e-05	6.00318034830305e-05	5.47416625523252e-05	5.88740621348222e-05	5.96795994274198e-05	5.98124338911986e-05	6.31237283203424e-05	6.57351102801932e-05	6.26366001099607e-05	5.43074667684981e-05	6.1659443413104e-05	6.5106549336572e-05	5.0138426930624e-05	6.35074896617881e-05	6.42906825307966e-05
180.34	5.43252401290099e-05	5.69367721942298e-05	5.95540107579154e-05	5.73237444964304e-05	5.88586110164663e-05	5.74957943503356e-05	6.61088162243442e-05	7.00534100046267e-05	6.99313158424e-05	6.99670251373926e-05	6.76161807496862e-05	6.50833895799424e-05	6.77880917923196e-05	6.4381197460914e-05	6.51074163207912e-05	5.85220796999289e-05	6.5358541271556e-05	6.33869503812722e-05	6.66739252403891e-05	6.30567764298562e-05	6.73433456930887e-05	6.53908005560337e-05	6.57545362964007e-05	6.75419773242604e-05	6.95168099176104e-05	6.62166415789436e-05	6.39417438533281e-05	6.43846924987185e-05	6.89362368296286e-05	5.91851765510726e-05	6.45395546150317e-05	7.39123674941203e-05	6.74524180896121e-05	6.46229654513703e-05	6.19049764783166e-05	6.95196747257545e-05	6.8260065049488e-05	6.61643711174047e-05	6.57529856072458e-05	6.46276913085847e-05	6.55952747654361e-05	7.22600792315049e-05	6.97855010822586e-05	6.44176958668417e-05	6.64938789935496e-05	6.88550989770734e-05	6.20046279644208e-05	7.57558803341167e-05	6.81290053415903e-05
200.34	5.9592137996511e-05	6.1441220085991e-05	6.04314117085956e-05	6.01787638700565e-05	6.73722441793124e-05	6.203852509201e-05	7.08574881731452e-05	7.4564865025027e-05	7.30016859625843e-05	7.82882813802402e-05	6.89269084625396e-05	7.01492755787451e-05	7.03506054739986e-05	6.85173700607206e-05	7.05833956425609e-05	6.27384271764407e-05	6.75196474090287e-05	7.39325180150999e-05	7.10393452479675e-05	6.77069241609948e-05	7.09017219892356e-05	7.02638394933176e-05	7.16764395281485e-05	6.77800130753418e-05	7.33220138492449e-05	6.86487894847401e-05	7.18083646607011e-05	6.90652637386056e-05	7.30270463441828e-05	6.26423889959152e-05	6.96336182269774e-05	7.86876888430476e-05	7.49287767443564e-05	6.95858800896145e-05	6.51654623668356e-05	7.68575963219482e-05	7.61882382606828e-05	7.33001339046734e-05	6.92847588465294e-05	7.53231698792193e-05	7.06920779397448e-05	7.93024880283013e-05	7.28809354537657e-05	7.29649831437657e-05	7.07873558490246e-05	7.15540523213485e-05	7.06648527668257e-05	8.82726036826114e-05	7.27191435388625e-05
220.34	6.30917982993449e-05	5.94986065124798e-05	6.64166684194585e-05	6.40469935074646e-05	6.96483516134077e-05	6.4051987405756e-05	7.6371956459542e-05	7.95740826865721e-05	7.83638668873772e-05	8.35515449586238e-05	7.42214977369615e-05	7.53336711094527e-05	7.648915025066e-05	7.31605141104191e-05	7.18628534815346e-05	6.43564021560759e-05	7.25354250447839e-05	7.39024654774207e-05	7.50624120959815e-05	6.96064897614815e-05	7.8606364266108e-05	7.22614792492193e-05	7.49603125843205e-05	7.46228738738397e-05	7.96234283326452e-05	7.2713280817004e-05	7.5077359589471e-05	7.21491882061354e-05	7.53386059694462e-05	6.44775109302255e-05	7.22502083592535e-05	8.39216976697177e-05	8.18687491111135e-05	7.42545167236668e-05	7.1344721619569e-05	8.22128146753594e-05	7.51137250418012e-05	7.62339886519295e-05	7.60723356392534e-05	7.74837117744038e-05	7.46229814262698e-05	8.16466307199873e-05	7.96820860950988e-05	7.73097593328012e-05	7.57382879934289e-05	7.79190425121137e-05	7.3002102711752e-05	9.07378662039461e-05	7.6494606116458e-05
240.34	5.84222365877672e-05	6.28817563405274e-05	6.12878841546912e-05	6.05390600217175e-05	6.6327785013236e-05	5.95956339147415e-05	7.51527569352397e-05	7.45407573197912e-05	7.3336571463572e-05	7.6971592533576e-05	6.96042315210753e-05	6.97714888475968e-05	7.11732284876245e-05	6.85039057783115e-05	6.68029955123879e-05	6.0507883408545e-05	6.80359555616051e-05	6.82555189471267e-05	7.0790622713821e-05	6.78460213839982e-05	7.19400383268469e-05	6.85827668444399e-05	6.81255686590817e-05	6.89958517781586e-05	7.49077556203491e-05	6.86821578947078e-05	7.47141379307188e-05	6.73603383085772e-05	7.20185653234516e-05	6.25136525006542e-05	6.96881573248026e-05	7.83058241196418e-05	7.81482282416475e-05	6.91268942472553e-05	6.68153556111416e-05	7.55611780644421e-05	7.28080675232628e-05	7.14956281199832e-05	7.1929767745004e-05	7.42207825574116e-05	7.36733679102367e-05	7.76951302922049e-05	7.44539293914377e-05	7.11209370959568e-05	7.50253908785842e-05	7.33946209348952e-05	6.68735962438421e-05	8.34179499970674e-05	7.25414088535304e-05
260.34	5.05773778418497e-05	5.49407436031692e-05	5.91307110606665e-05	5.65243947844514e-05	5.820417989136e-05	5.66710943411903e-05	6.56582091153308e-05	6.76883425585951e-05	6.58516716253456e-05	7.0509862760066e-05	6.38697427417475e-05	6.18583662269391e-05	6.71646753969759e-05	6.23993100465561e-05	5.84630853265958e-05	5.49261198155447e-05	6.10024811742953e-05	6.00319839091206e-05	6.47881917839075e-05	6.00477753895076e-05	6.39023522694555e-05	6.10815151597552e-05	6.10775441979804e-05	6.38839020339114e-05	6.80330189803453e-05	6.27448861646722e-05	6.43641690423615e-05	6.01894669842036e-05	6.20274724282473e-05	5.57803016536196e-05	6.32628362880961e-05	7.31466849264355e-05	7.13434011835525e-05	6.2739270886458e-05	6.31926060249171e-05	6.93638654472113e-05	6.13392517317389e-05	6.18123760737427e-05	6.35846930972736e-05	6.61547666307834e-05	6.52941175321352e-05	7.35431500491634e-05	6.80053822174378e-05	6.16780184230759e-05	6.60489697955008e-05	6.5714938877311e-05	5.83692485922673e-05	7.39905091117949e-05	6.76493316140504e-05
280.34	4.70225683890724e-05	4.87370900805915e-05	5.22114754926615e-05	5.34041705998416e-05	5.31662720247655e-05	4.95622343249332e-05	6.39333581289978e-05	6.43530335211314e-05	6.34881781724626e-05	6.86793792674775e-05	5.7692382535424e-05	5.87147737428819e-05	6.09288489998181e-05	5.82333511566854e-05	5.88313131445869e-05	5.32668661507878e-05	5.99963245881098e-05	5.79523253169905e-05	6.04544231862736e-05	5.77187185638083e-05	6.00874662846435e-05	5.90710692911099e-05	5.82355295761054e-05	5.84214555743823e-05	6.48115685794945e-05	5.99954213931036e-05	6.55630267366298e-05	5.92236824212691e-05	6.3042101672397e-05	5.34200970063551e-05	5.84920916355654e-05	6.72686196955338e-05	6.67022595872939e-05	6.02972589829379e-05	5.78826332547568e-05	6.56104768253668e-05	6.44873564195964e-05	5.83928801500964e-05	6.21407425959588e-05	5.91356460324768e-05	6.2480041366052e-05	6.46074617998896e-05	6.4562024188667e-05	6.09186711872792e-05	6.24264650377525e-05	6.22845159059501e-05	5.70148654784773e-05	6.65803675072533e-05	6.15252987653148e-05
300.34	4.25639906880045e-05	4.80611158797063e-05	4.93919802606091e-05	4.86984154325927e-05	5.18938245705717e-05	4.66408893580921e-05	5.94042056916325e-05	5.97976928555012e-05	5.8592484175014e-05	6.55451765018112e-05	5.74113707911416e-05	5.68138086625816e-05	5.72115101885576e-05	5.63943500046276e-05	5.20807165907919e-05	5.24039806563719e-05	5.54832243406146e-05	5.52315650749821e-05	5.87195806332006e-05	5.42620105225473e-05	5.68271369204167e-05	5.58895755571253e-05	5.13548935631499e-05	5.62081148009116e-05	5.97031344581461e-05	5.51379260519359e-05	6.04398522784102e-05	5.43109608669994e-05	5.49706335245342e-05	5.1409396205114e-05	5.39028083505679e-05	6.20427784652417e-05	6.44998559015414e-05	5.54086177253919e-05	5.60427120372217e-05	6.05157835400619e-05	5.50720881196618e-05	5.54753366565597e-05	5.62432379022126e-05	5.74102471509489e-05	5.93949754056075e-05	6.38749460547543e-05	5.91564969058296e-05	5.43535722747475e-05	5.98973326526549e-05	5.70694916047074e-05	5.09643278299e-05	6.33111029520701e-05	5.67054116637747e-05
320.34	4.59612399436809e-05	4.71637316618808e-05	4.95450421204104e-05	5.04707103666288e-05	4.86786660170697e-05	4.71789348497558e-05	5.82810596598465e-05	5.9637651903226e-05	5.78433345349189e-05	6.29019330644726e-05	5.63962942906433e-05	5.80704362694614e-05	5.88738392581831e-05	5.63422514751428e-05	5.35542542942435e-05	5.21041065315886e-05	5.60738717036229e-05	5.39743002099344e-05	5.88405465672071e-05	5.47259278926603e-05	5.69885240271523e-05	5.59129111403471e-05	5.20489231358486e-05	5.70560852311294e-05	6.13852944005407e-05	5.75969876839066e-05	5.60950966507657e-05	5.62295540006599e-05	5.64186837896728e-05	5.08777512920285e-05	5.54805824974987e-05	6.29522817517541e-05	6.36786100598514e-05	5.76319201439748e-05	5.71106973990616e-05	6.11832173842973e-05	5.68935095497805e-05	5.6308618762044e-05	5.96048326867419e-05	5.76025121641293e-05	5.94031924413568e-05	6.264512498371e-05	6.15463199146397e-05	5.65990381773443e-05	6.06566222044743e-05	5.96276279076415e-05	5.21888435619157e-05	6.25791054725901e-05	5.93134699105473e-05
340.34	4.2043740103678e-05	4.49177970958567e-05	4.80308589017039e-05	4.70566653350925e-05	4.91866463321006e-05	4.62953189207081e-05	5.9597464002774e-05	6.09585510253615e-05	5.90466025472495e-05	6.3435348347361e-05	5.51006463306167e-05	5.6604297810377e-05	5.87049005807506e-05	5.55583005014075e-05	5.31729853116499e-05	5.12091409448358e-05	5.64739747267952e-05	5.50337814522448e-05	5.85244928519057e-05	5.5743727396663e-05	5.50493543834755e-05	5.47024773638139e-05	5.22106633270447e-05	5.56268488683281e-05	6.05070994847462e-05	5.62525116284039e-05	5.68500658071847e-05	5.46320894136678e-05	5.63773125666698e-05	5.16790332739283e-05	5.55168859585126e-05	6.42192653435008e-05	6.49817645713976e-05	5.63805347465084e-05	5.74458785915455e-05	6.23306656491866e-05	5.73173136464988e-05	5.38652750978641e-05	5.73407292505005e-05	5.81145933523295e-05	6.12704707190413e-05	6.24464336214791e-05	6.2576513659686e-05	5.62742092076229e-05	5.97658874145599e-05	6.15135575851436e-05	4.93580733711133e-05	6.33027834673505e-05	5.92832643439456e-05
360.34	4.65061381927866e-05	5.00523156577965e-05	5.08908513813284e-05	5.24524974752996e-05	5.18364012383883e-05	5.1182821448089e-05	6.18040627281142e-05	6.58650837606137e-05	6.38363667416116e-05	6.72696863845823e-05	5.73483000001217e-05	6.26311118133788e-05	6.27507153410059e-05	6.09567083598718e-05	5.62509279511146e-05	5.16518232226027e-05	6.13291040688203e-05	5.87194982243604e-05	6.43535316033409e-05	5.94180777488067e-05	5.96191969760136e-05	5.96303264636408e-05	5.45756355807067e-05	6.03713844983376e-05	6.51129257926911e-05	6.17172659260992e-05	6.10292391474351e-05	5.91030275021219e-05	5.95159518918025e-05	5.44168045092416e-05	6.17809390782652e-05	6.73440811838076e-05	7.27048314406124e-05	6.25984949564005e-05	5.96330301826817e-05	6.88986215852389e-05	6.05781206982245e-05	6.0066191822136e-05	6.22834324397239e-05	6.30752558772855e-05	6.60158950569381e-05	6.6715932536084e-05	6.70317506212559e-05	6.15375534109636e-05	6.47284463055146e-05	6.65607399575366e-05	5.70259347522848e-05	6.73417175349339e-05	6.43962853900934e-05
380.34	4.21480613448559e-05	4.64226579083573e-05	4.90823093368396e-05	4.84367559711949e-05	4.55483941285346e-05	4.74029259279251e-05	5.79060562986527e-05	6.04298920347128e-05	5.90433042658872e-05	6.01466746347485e-05	5.38775352838224e-05	5.9105795041045e-05	5.98148970555129e-05	5.72493594157299e-05	5.38695771257028e-05	4.6660149356745e-05	5.79566353428681e-05	5.6853655105852e-05	5.86721035182837e-05	5.91143143699371e-05	5.77390629998913e-05	5.4853191081793e-05	5.08965610460829e-05	5.70951996199906e-05	6.14199888052728e-05	5.83790417828038e-05	5.89421629718372e-05	5.71246248581565e-05	5.72851810714589e-05	5.051032143589e-05	5.59428502969114e-05	6.12580381726753e-05	6.54555101018043e-05	6.05901292278294e-05	5.94809514995138e-05	6.37945602024045e-05	5.86792839063434e-05	5.58256765700822e-05	5.74209138709377e-05	6.02206083321753e-05	6.15468619215174e-05	6.34298520188624e-05	6.41252419155163e-05	5.56221705052629e-05	6.05775832377766e-05	6.1540582472652e-05	5.16965935605749e-05	6.7369956912644e-05	6.0128612025461e-05
400.34	4.32409388011647e-05	4.78907362813176e-05	4.77742186802294e-05	4.56979734161331e-05	5.0019984933299e-05	4.50340021829428e-05	6.35207996066319e-05	5.81507249929252e-05	5.52566024051628e-05	7.48736808676774e-05	5.19835403430206e-05	6.55537635919005e-05	5.59265558435803e-05	5.89273387414264e-05	5.86107523126847e-05	5.30460424327485e-05	5.54669017867061e-05	5.89123401296209e-05	5.3763660412092e-05	5.06497720661379e-05	5.40245204383572e-05	5.94429588051865e-05	5.34401005897704e-05	5.67234710013211e-05	5.66716388047988e-05	5.43851485545302e-05	6.34901307169333e-05	5.76025012098626e-05	5.48986935645344e-05	4.98677059839968e-05	5.37309123017302e-05	6.62996941860984e-05	6.46075639914987e-05	6.16678534379769e-05	5.63792445397374e-05	6.14678236356237e-05	6.11780597459296e-05	5.69960383612451e-05	5.74600366658309e-05	6.36986963606268e-05	5.89557374946456e-05	6.08829795226237e-05	6.04108593307468e-05	6.70499486423943e-05	5.89984648676167e-05	5.63923114412196e-05	5.19189468420849e-05	6.81327716383386e-05	5.58756332607972e-05
420.34	4.44330231082098e-05	4.44053467712418e-05	4.54556477966113e-05	4.51648414721624e-05	4.43118743158977e-05	4.38507690053402e-05	5.99650659818389e-05	5.3928562435355e-05	5.21856276000621e-05	5.61365822477724e-05	5.01097434653115e-05	5.91514050777818e-05	5.24423031071214e-05	5.50453388197499e-05	5.11984163148663e-05	4.82621417814168e-05	5.37268029958323e-05	5.42516110069509e-05	5.27702665239759e-05	5.05203676412133e-05	5.22896520698619e-05	5.20460911683771e-05	5.39427954582968e-05	5.31433406397188e-05	5.22321381647226e-05	5.10667495114574e-05	6.00967697515803e-05	5.39965929213135e-05	5.27817510674812e-05	4.83996937985014e-05	4.94434679622351e-05	5.63831076592265e-05	6.12616405212104e-05	5.77455544747171e-05	5.42646695582285e-05	5.93695996809741e-05	5.82228933433948e-05	5.57739851509207e-05	5.59138308128491e-05	6.45654437680653e-05	5.66315230751545e-05	5.52761215871491e-05	5.9055158796424e-05	5.92663055879956e-05	5.64654950834113e-05	5.44045141167899e-05	5.4122034768951e-05	6.03207754866742e-05	5.44145701782247e-05
440.34	4.28035659896582e-05	4.28710361611192e-05	4.22536457152292e-05	4.16709627651306e-05	4.09669499926366e-05	4.19572887474539e-05	5.55399166696467e-05	4.95635710786935e-05	4.742153502897e-05	5.53871182561664e-05	4.61232952308128e-05	5.73626603756395e-05	4.95181792533204e-05	5.10293555490397e-05	5.01912853279855e-05	4.51980905248115e-05	5.11257324403794e-05	5.26191778464783e-05	4.89372807796839e-05	4.79013067534572e-05	4.89864085371892e-05	4.93325612520751e-05	5.20821066454283e-05	4.99214844553343e-05	4.57044608358432e-05	4.66616007157756e-05	5.53292578806791e-05	5.01760900725459e-05	4.97521134229552e-05	4.55176608627382e-05	4.53648384454902e-05	5.40739861180485e-05	5.66517909595077e-05	5.5538582064021e-05	5.09566626002561e-05	5.38314447972778e-05	5.52314197363125e-05	5.25087420547155e-05	5.12409950659505e-05	6.04684189542946e-05	5.30143034918138e-05	5.08523541758526e-05	5.56381463650813e-05	5.64078803353131e-05	5.20216150927565e-05	4.84210482248413e-05	5.01434474209302e-05	5.66372357452094e-05	5.02417119705314e-05
460.34	4.10652278119445e-05	3.92650455567325e-05	3.95055084070006e-05	4.18876722585651e-05	3.79146228179877e-05	3.9410265678387e-05	5.24045267247182e-05	4.66580847858007e-05	4.68610470827997e-05	5.29082115097841e-05	4.45170263767929e-05	5.74424505957822e-05	4.81335356107336e-05	4.68202559992053e-05	4.87361419309384e-05	4.66672782661532e-05	4.85402971734072e-05	5.13796686872487e-05	4.4854594184938e-05	4.56718517838772e-05	5.32675558147279e-05	4.71603030344062e-05	4.91804323095217e-05	4.963451314083e-05	4.62146760602512e-05	4.50129476865087e-05	4.97706367673064e-05	4.72391541554096e-05	5.02468442980333e-05	4.38350700680677e-05	4.28945809079943e-05	5.21984574106696e-05	5.46904833298543e-05	5.15452757216402e-05	5.15663849475444e-05	4.94982686424404e-05	5.26621899163317e-05	5.06290754210516e-05	5.24889323806063e-05	6.04790348139181e-05	5.40771167311064e-05	4.74658895209185e-05	5.11248450933902e-05	5.34491146357806e-05	5.56072349993793e-05	4.92446181891787e-05	5.14183495195122e-05	5.21556113498726e-05	4.66512147544429e-05
480.34	3.78174666431539e-05	3.61494477362317e-05	3.48980449146273e-05	3.60843781552424e-05	3.55674517267789e-05	3.58935566033347e-05	4.8059970240151e-05	4.05385763361096e-05	4.02454092976129e-05	4.30314932450143e-05	4.11561677422271e-05	5.01173911945856e-05	4.08885485493339e-05	4.29950258886658e-05	4.38880178045524e-05	4.30353288874986e-05	4.45887500524799e-05	4.48949861209615e-05	4.83891934554795e-05	4.43235501476843e-05	3.80678507493958e-05	4.23794111928202e-05	4.27624826783654e-05	4.1388246236326e-05	3.72723949521986e-05	4.45582382657056e-05	4.6910162750188e-05	4.16442116326404e-05	4.41037922824001e-05	4.03577975642869e-05	4.25506769352463e-05	4.70679639902669e-05	4.43656992034875e-05	4.52631216876418e-05	4.34673082716427e-05	4.21317829697303e-05	4.65461963013707e-05	4.30329597680154e-05	4.05576775747466e-05	5.72082241253873e-05	4.23235952112587e-05	4.33716013110451e-05	4.38763970501084e-05	5.07386450882911e-05	4.05689260928813e-05	3.97107052689303e-05	4.23246084035647e-05	4.48870181614046e-05	4.00732237281121e-05
500.34	3.81778771213875e-05	3.57998059081876e-05	3.56757103081484e-05	3.66732227355621e-05	3.58160831852147e-05	3.78765472838465e-05	3.74461141421526e-05	3.87670609054637e-05	3.94530521716714e-05	4.00145154713792e-05	3.95260684758934e-05	4.08461941826994e-05	3.88511951065279e-05	4.08300791897994e-05	3.72983002464e-05	3.59419490439368e-05	4.24255821187241e-05	3.92784943611645e-05	3.53308575766597e-05	3.46187753356964e-05	3.62604069489699e-05	3.71449552958812e-05	3.98836955503072e-05	3.98875934712208e-05	3.63446942329741e-05	3.35036125407125e-05	3.855142983976e-05	4.00185597012293e-05	3.66945510027457e-05	3.90167612837733e-05	3.67187972204141e-05	3.72659605546092e-05	4.07990308372552e-05	4.42152419746664e-05	3.95803775741913e-05	4.13432535335028e-05	4.30686862486184e-05	4.35579122393411e-05	4.07271146354285e-05	4.22271551940339e-05	4.00403510469371e-05	3.99742905538754e-05	4.34902260562275e-05	4.10173513562675e-05	4.04221312583552e-05	3.81850874508258e-05	4.22979332683237e-05	4.00436133566082e-05	3.97840549930196e-05
520.34	3.92384661368356e-05	3.91781269232648e-05	3.73393490624198e-05	3.87270564126023e-05	3.70459046240019e-05	3.94632224280803e-05	4.18806385383746e-05	3.90531995886732e-05	3.99075003720431e-05	4.15100070718462e-05	3.80809988774558e-05	4.41176478968412e-05	4.15500864989675e-05	3.88124152536117e-05	4.10182212638747e-05	3.89797843111055e-05	4.12285375599888e-05	4.17865883661738e-05	3.88562491643082e-05	3.90790779182585e-05	3.87597556577609e-05	3.90409429746263e-05	4.12233914955725e-05	4.01049082470709e-05	3.80599348868575e-05	3.77098763920101e-05	4.06231671696746e-05	3.89253596181651e-05	3.96831047244285e-05	3.78752052170105e-05	3.67530309925875e-05	4.22377777004534e-05	4.38562399379896e-05	4.197346975406e-05	4.32822351018637e-05	4.12841712987768e-05	4.3248121854564e-05	4.20411416641492e-05	4.11100731889389e-05	4.91279464883559e-05	4.13634661879379e-05	4.13152264808014e-05	4.16385812054066e-05	4.1570733566036e-05	4.15210019939066e-05	4.32905740705486e-05	4.01526112238957e-05	4.13801795883495e-05	3.9019410987521e-05
540.34	4.02195048142089e-05	3.85645099861706e-05	3.91776876219106e-05	4.03797591079303e-05	3.80311745229708e-05	4.01968761459895e-05	3.92683344222692e-05	3.94673068890327e-05	3.93753776455887e-05	4.0461466930358e-05	3.80004267674618e-05	4.0566244808532e-05	3.88227042606901e-05	3.85880838218004e-05	3.84003640777891e-05	4.1680778608737e-05	4.04768982705365e-05	4.06170102554251e-05	3.95751965541954e-05	3.82481154530838e-05	3.84162701945452e-05	3.88656984362361e-05	4.05284205467155e-05	3.93836479996372e-05	3.82527135975369e-05	3.87345574442128e-05	3.9326207073878e-05	3.83178323863271e-05	3.93664424883593e-05	3.61806103977093e-05	3.7868425465033e-05	3.98214120677052e-05	4.06416636489808e-05	4.01390467646678e-05	3.97755855692091e-05	3.93865855556338e-05	4.22401018301265e-05	4.08970069608015e-05	4.09710903155354e-05	4.42356436655207e-05	4.12451523655059e-05	3.99060408786375e-05	4.11567340945499e-05	4.20458990038677e-05	4.08223662578357e-05	3.99352934693332e-05	4.01299282857656e-05	3.99664530652303e-05	3.85194447171676e-05
560.34	4.17256003705407e-05	3.91510617246404e-05	3.90578512411391e-05	4.16557684097627e-05	3.97955870892641e-05	4.05222959872024e-05	4.0036652712294e-05	3.94553332172526e-05	3.9526438931983e-05	3.87263707717108e-05	3.81929963117712e-05	3.95147529903809e-05	3.96378749403947e-05	3.84730054243941e-05	4.01958875657939e-05	4.04398884420722e-05	4.03983781954193e-05	4.11122163160732e-05	3.97127938654274e-05	3.86638473614835e-05	3.9012823033449e-05	3.86847053761253e-05	4.09682197206662e-05	3.79265944372104e-05	3.8055151439029e-05	3.90105528074861e-05	3.86954384269305e-05	3.83148337326655e-05	3.94873958556113e-05	3.65588705516257e-05	3.87256682077726e-05	4.03882906047141e-05	3.96604996379385e-05	4.03922745076551e-05	3.9054886885555e-05	3.9941257391569e-05	4.15187586918435e-05	4.11022471245097e-05	4.11027162785289e-05	4.11314698038066e-05	4.04554550067473e-05	4.05204033398446e-05	4.12577833267907e-05	4.06452555325323e-05	4.00946350180819e-05	4.01682108479259e-05	3.92362810112743e-05	3.96620888179198e-05	3.74645823622931e-05
580.34	4.10619003771993e-05	3.97294462115429e-05	3.95486069376283e-05	4.27641966338501e-05	4.06873233315695e-05	4.19202435965663e-05	3.98659274978557e-05	3.98962209174417e-05	4.07789612793243e-05	3.98402021853564e-05	3.84522689963216e-05	3.95094482259163e-05	4.03183303530595e-05	3.81139762122376e-05	4.01920150802351e-05	4.06807190994183e-05	4.02499288630312e-05	4.169355766158e-05	3.97264327457126e-05	3.88442225349256e-05	4.00647365073193e-05	3.97979834439764e-05	4.09217981088606e-05	3.96716411704543e-05	3.96497685229716e-05	4.01757961255113e-05	3.95851466522654e-05	3.90703854134347e-05	4.04363482832437e-05	3.78029143131238e-05	3.83443979608223e-05	3.99999154783983e-05	4.04412132247235e-05	4.0195976550783e-05	3.9728008195171e-05	4.07071424693508e-05	4.21057351673465e-05	4.13920359091166e-05	4.04981949580212e-05	4.12917800072114e-05	4.12611842044853e-05	4.02351162358283e-05	4.02983644871161e-05	4.18495731642846e-05	4.16363530655943e-05	4.03301804065409e-05	4.04727128467877e-05	3.91304034388354e-05	3.87633051023575e-05
600.34	4.25363236842899e-05	4.03117056718168e-05	3.91867921126056e-05	4.16639353757729e-05	4.08985656850629e-05	4.14469503255253e-05	4.30733575621715e-05	4.26228504881192e-05	4.27774449281104e-05	4.16251258938079e-05	4.27738839998528e-05	4.11480188742465e-05	4.26706882181564e-05	4.10643027474622e-05	4.21447159232747e-05	4.22260826872589e-05	4.44393270940693e-05	4.30597126966124e-05	4.31863346887848e-05	4.07422283748019e-05	4.14716098209951e-05	4.11628873982267e-05	4.30110648201636e-05	4.17434548446056e-05	4.17416912853754e-05	4.0744442241489e-05	4.00436015759433e-05	4.11850904965632e-05	4.09749211626987e-05	3.93309466217723e-05	4.07144713709285e-05	4.37433971515882e-05	4.47409768642859e-05	4.2473505857624e-05	4.19695500150893e-05	4.20879885506045e-05	4.4379586374463e-05	4.37890861229919e-05	4.40028787985084e-05	4.37115526159283e-05	4.35119624583289e-05	4.24782401774371e-05	4.36695610001243e-05	4.3345389084918e-05	4.46393183285829e-05	4.31840924184366e-05	4.22382922630003e-05	4.12598399995187e-05	4.07179201457733e-05
620.34	4.27264187988993e-05	4.10459237032218e-05	3.94483984199137e-05	4.27585620604012e-05	4.0390159109878e-05	4.14708484411061e-05	4.88764797515924e-05	4.85529183450034e-05	4.91159721075062e-05	4.73210411449084e-05	4.74169068738519e-05	4.66304109159598e-05	4.72869504772682e-05	4.58662154170781e-05	4.75717766407057e-05	4.87282229795798e-05	4.90609580070258e-05	4.91350371779544e-05	4.76553986769273e-05	4.57214298889926e-05	4.64432277098252e-05	4.58314838600647e-05	4.84253897945639e-05	4.64875363162539e-05	4.82204967617417e-05	4.45497088621214e-05	4.53360550937181e-05	4.46722521001134e-05	4.59600960745341e-05	4.29839580461456e-05	4.50820182623064e-05	4.8869333289954e-05	4.93261102537668e-05	4.91002230580309e-05	4.7415779880128e-05	4.76823520194781e-05	5.11456289805955e-05	4.83985994852689e-05	4.95223865759975e-05	4.9025594589259e-05	4.96873234019673e-05	4.70643529700686e-05	4.72926006253896e-05	4.8453344957373e-05	4.86322180121527e-05	4.66513675091272e-05	4.6753769634602e-05	4.71673772054512e-05	4.49536385866648e-05
640.34	4.26763224202356e-05	3.96502179098429e-05	3.90993535298917e-05	4.18039766844136e-05	4.0667167315713e-05	4.12012727825744e-05	5.50333331817183e-05	5.17329972804607e-05	5.30919953184278e-05	5.24728994117162e-05	5.34671898930332e-05	5.30907937094283e-05	5.34122530298079e-05	5.02280383988094e-05	5.28437670908324e-05	5.43018228214836e-05	5.30632482253665e-05	5.59554117616826e-05	5.16482528154486e-05	5.19042095370282e-05	5.10871947751334e-05	4.90278896008886e-05	5.33864421487479e-05	5.29847826018532e-05	5.48233260902401e-05	5.19576111371576e-05	5.06717663633479e-05	4.66766612494711e-05	5.08471292518011e-05	4.80751049724892e-05	4.78163569083486e-05	5.80243210473301e-05	5.47688834816495e-05	5.37976342921869e-05	5.26747406965859e-05	5.19754120266123e-05	5.79416775408995e-05	5.30116919355922e-05	5.30392749035214e-05	5.2180649515532e-05	6.05123198821454e-05	5.12951405304177e-05	5.27055231636454e-05	5.38988465575704e-05	5.23144029172191e-05	5.3039128115088e-05	5.19938912696668e-05	5.07300500668002e-05	5.11976190232377e-05
660.34	4.20494706857391e-05	4.01189704578242e-05	4.02567471294785e-05	4.20129623805361e-05	4.1655725507299e-05	4.14862071272121e-05	6.48996496847055e-05	6.09857590563261e-05	6.48400337601658e-05	5.96986146652067e-05	6.88458410321973e-05	6.04396972065688e-05	6.30660063915246e-05	5.80680976987098e-05	6.79972017207504e-05	6.24379206484034e-05	6.10311745059027e-05	6.28289960010339e-05	6.18167574183076e-05	6.37689742656985e-05	6.02239539941792e-05	6.41507135139919e-05	6.30150140037593e-05	6.0754864464604e-05	6.98626013269008e-05	6.42018581377171e-05	5.93384348772236e-05	5.7378147395e-05	6.51545048269263e-05	5.53232417469058e-05	5.85625169936802e-05	6.81988970858769e-05	6.68079268923888e-05	6.36580872267567e-05	6.31067978378945e-05	6.35521965994474e-05	6.93007915639724e-05	6.30797252836048e-05	6.29499457107404e-05	6.61475285446765e-05	8.13240602724974e-05	6.18370903671576e-05	6.36022009209616e-05	6.97174483225985e-05	6.10694576189356e-05	6.6844770926029e-05	6.20080757710166e-05	6.41002236540962e-05	5.88998052590559e-05
680.34	3.09515515231035e-05	2.99155098063826e-05	3.02523898573904e-05	3.18651589088361e-05	3.05879415012914e-05	3.0698327441135e-05	4.99625640476814e-05	5.1446912051143e-05	4.98935969100294e-05	5.03513210452987e-05	5.5134603292274e-05	4.97642141954895e-05	5.00785947642059e-05	4.94283149799664e-05	5.03827455698794e-05	5.541496753085e-05	5.05491740186394e-05	5.54465872470575e-05	5.20910272665647e-05	4.91022667177063e-05	5.23765131006467e-05	5.07130032897877e-05	5.48607548846485e-05	5.03886998694531e-05	5.40996423024969e-05	4.96264329278437e-05	4.86106779442854e-05	4.10052257978435e-05	4.90176592945872e-05	4.94552476976883e-05	4.78458919274786e-05	5.68236251943024e-05	5.57345148523506e-05	5.65653453874878e-05	5.04830847386768e-05	5.74591399878519e-05	5.97506765059911e-05	5.56096404686604e-05	5.29176292453475e-05	5.68592411441292e-05	5.61515447561768e-05	5.61012907375523e-05	5.26001985493659e-05	5.86287837326915e-05	5.06655240677564e-05	5.37459697404753e-05	5.21487401273017e-05	5.81822577983041e-05	5.15908745081064e-05
700.34	1.06366381162933e-05	1.03190540878572e-05	9.92253509597181e-06	1.14179249608274e-05	1.0532218569578e-05	1.09298553804405e-05	1.31443612353172e-05	1.25753487870628e-05	1.29027667466864e-05	1.34187974920712e-05	1.25935748917277e-05	1.26515898065791e-05	1.31145025835005e-05	1.43773256251517e-05	1.24018058471017e-05	1.40686152610441e-05	1.51480745645458e-05	1.45195129508738e-05	1.52341688944483e-05	1.24380881644535e-05	1.392363964478e-05	1.26172652677587e-05	1.47853127780998e-05	1.47254036254491e-05	1.52440990147637e-05	1.32594765514933e-05	1.34212692700651e-05	1.45310939972326e-05	1.45556029131435e-05	1.39895436557588e-05	1.39345437129606e-05	2.68446994312583e-05	2.51364605264798e-05	2.45167476335918e-05	2.30810509990389e-05	2.17459406506204e-05	2.32163268853928e-05	2.34544093771805e-05	2.29641110870062e-05	2.17177433251328e-05	2.27673948986826e-05	2.23031054104212e-05	2.18276741218085e-05	2.27677003158808e-05	2.13602807500386e-05	2.06093829492381e-05	2.0758759610489e-05	2.10382778060644e-05	2.00658261282789e-05
720.34	1.34453011370429e-05	1.3041729608505e-05	1.26745152087145e-05	1.45039618458594e-05	1.29199452697308e-05	1.37532733646701e-05	1.21976970485141e-05	1.26427006908259e-05	1.38227673613498e-05	1.41293527629179e-05	1.49428793038276e-05	1.4642790571071e-05	1.56062190929266e-05	1.5514480448042e-05	1.6804138547686e-05	1.76311152641738e-05	1.66736319977323e-05	1.7738926963398e-05	1.73635031114673e-05	1.6196498472349e-05	1.69816183778456e-05	1.67106111451503e-05	1.74895334648053e-05	1.70006802454329e-05	1.77402519346279e-05	1.78272026952215e-05	1.70122144310723e-05	1.64591737806589e-05	1.78161149660393e-05	1.65938834884001e-05	1.78026802808683e-05	2.2251491807365e-05	2.06056346897248e-05	1.99551570167553e-05	1.90150717223672e-05	1.95634038182051e-05	2.10842838176908e-05	2.12949284665799e-05	2.04677802151886e-05	1.80230488680007e-05	1.95034503907729e-05	1.9270465994907e-05	1.85078977441315e-05	2.04800194220455e-05	1.94418675692143e-05	2.05406522486346e-05	1.98196859719026e-05	1.90840191278562e-05	1.90793053256384e-05
740.34	1.55996918962291e-05	1.48983187731726e-05	1.47379829926638e-05	1.64176909044449e-05	1.52030555492143e-05	1.49373051939503e-05	1.37331823024548e-05	1.53037423361721e-05	1.67716507846886e-05	1.69496807626868e-05	1.80239920127789e-05	1.76615296811832e-05	1.84377047035207e-05	1.89544122566637e-05	1.99222297506651e-05	2.08280861865189e-05	1.98555563838485e-05	2.1103202252192e-05	2.05227742080838e-05	1.97597158810039e-05	2.09160673667234e-05	2.02859639910741e-05	2.14000688623485e-05	2.0016916231769e-05	2.13473750206406e-05	2.05982791312769e-05	2.05653090592064e-05	2.02838747445527e-05	2.12236672406918e-05	1.93909279297785e-05	2.08638060135719e-05	2.41158936443161e-05	2.20582200039695e-05	2.13476562065112e-05	2.14375201727996e-05	2.18940485483724e-05	2.37348297734764e-05	2.38482264094303e-05	2.25167653098305e-05	2.12157418420296e-05	2.20594082031093e-05	2.18514921747813e-05	2.1438383254548e-05	2.23827715993482e-05	2.16908698194436e-05	2.30673294253115e-05	2.27761498838632e-05	2.18773154164079e-05	2.11734607568494e-05
760.34	1.59409388150968e-05	1.5627886836532e-05	1.55871836702173e-05	1.72158377299572e-05	1.6317725852096e-05	1.68382804906563e-05	1.61302432612434e-05	1.78042084903242e-05	1.83303635851653e-05	1.9596914838052e-05	1.92600914598181e-05	2.00824163673068e-05	2.06370604206477e-05	2.09060737309197e-05	2.27839965786399e-05	2.30254575291845e-05	2.26847990613052e-05	2.3399491947669e-05	2.27768149802846e-05	2.26838770852956e-05	2.30188042486878e-05	2.27247031859249e-05	2.35571146570484e-05	2.28016449934663e-05	2.30969066559453e-05	2.30291591527568e-05	2.25048454025845e-05	2.22876841631781e-05	2.35203447176805e-05	2.18730401160696e-05	2.31655796919401e-05	2.54754433283453e-05	2.41081883981983e-05	2.31732947778679e-05	2.23715006231476e-05	2.36824930816469e-05	2.56475893280931e-05	2.48770088652507e-05	2.47777320788428e-05	2.28026520093787e-05	2.40005823407489e-05	2.4098366098546e-05	2.31603222583817e-05	2.44297631689977e-05	2.3930078110756e-05	2.47151884197292e-05	2.50387578403827e-05	2.43384767833035e-05	2.37342863608664e-05
60.36	3.01240061781425e-05	2.89366915327841e-05	2.77815256748738e-05	2.92669874507413e-05	2.91571688470161e-05	2.9919764925052e-05	3.82268228941115e-05	3.4696653946928e-05	3.67973309900868e-05	3.77707792409254e-05	3.98642071670158e-05	3.46308149438841e-05	3.51302447795979e-05	3.60225609822011e-05	3.60928182712632e-05	3.7657199142271e-05	3.50644539387477e-05	3.83048610945572e-05	3.52269258560052e-05	3.47806562047584e-05	3.55807222516729e-05	3.35694317017876e-05	3.73335075375018e-05	3.89521407866704e-05	3.52529731219428e-05	3.33036326053276e-05	3.60836964829786e-05	3.39312927682028e-05	3.52462134374473e-05	3.63103072149407e-05	3.44996992205953e-05	3.77242929194658e-05	3.44733914025333e-05	3.59104193776031e-05	3.68556298087168e-05	3.40222289966569e-05	4.02415852584876e-05	3.46730315217391e-05	3.54769039971317e-05	3.29742003767788e-05	3.55576420058637e-05	3.68894398483441e-05	3.63632797484531e-05	3.67397591354064e-05	3.55760116567456e-05	3.55775753002045e-05	3.59325564385005e-05	3.56404381869016e-05	3.47573938776385e-05
80.36	3.0325870552684e-05	3.09127491072386e-05	3.06787046781811e-05	3.24200061190201e-05	3.02587468737372e-05	3.23014670968744e-05	4.016982276556e-05	3.98751066301509e-05	4.09681726868094e-05	3.83463733507338e-05	4.14142846792981e-05	3.81613271040956e-05	4.01826978756909e-05	3.94484239896116e-05	3.87305504199963e-05	3.807740235892e-05	3.93961161133243e-05	3.87915053423675e-05	4.00748284471756e-05	3.83982424118319e-05	3.91604982601598e-05	3.86466285342341e-05	3.71142845646402e-05	4.00229326628683e-05	4.01167598212183e-05	3.88186988579482e-05	3.61282784517272e-05	3.69050848648888e-05	3.65676217921711e-05	3.6305185497765e-05	3.88949351924075e-05	4.05512874193855e-05	3.85599497124488e-05	3.87570213041081e-05	3.86515208410474e-05	3.90980711409208e-05	3.85114419409587e-05	3.72609468735626e-05	3.95723078223189e-05	3.59175278805617e-05	3.97966556020928e-05	3.79998961027636e-05	3.94661093753786e-05	3.78628985584224e-05	3.89141479582231e-05	4.14287330954376e-05	4.0162833668013e-05	3.68740654422185e-05	3.97842882406382e-05
100.36	3.63549974534812e-05	3.79192374973814e-05	3.93461206997684e-05	3.66302353718338e-05	3.58780735904774e-05	3.81929976523736e-05	4.63597905275808e-05	4.77670926805417e-05	4.87998868102838e-05	4.37977511716489e-05	4.50542838479414e-05	4.32548306910904e-05	4.74728575457831e-05	4.53729830308689e-05	4.16255750651234e-05	4.20263007502147e-05	4.61666542024113e-05	4.09709176733332e-05	4.48646075400841e-05	4.4644470893268e-05	4.69541243274862e-05	4.46732990235258e-05	4.10172301169071e-05	4.4247967897422e-05	4.72479584231124e-05	4.59134913378991e-05	3.87708636141574e-05	4.25350843750108e-05	4.21182034183815e-05	3.95000166397922e-05	4.3529024443926e-05	4.67756468996126e-05	4.66325009893408e-05	4.39259755935844e-05	4.49195724237904e-05	4.47239872818416e-05	4.17199186086093e-05	4.35733433894426e-05	4.47050360153095e-05	4.0526741113438e-05	4.71661299716471e-05	4.58223011879926e-05	4.46948438333693e-05	4.06949612168515e-05	4.54423656851537e-05	4.77328423866272e-05	4.5394728957516e-05	4.19087012197236e-05	4.75584313667777e-05
120.36	3.76387710735048e-05	4.02463080443037e-05	3.89315116527284e-05	3.94579049057977e-05	3.9993737166597e-05	4.20816941049121e-05	4.88283981802814e-05	4.94039043036614e-05	4.94454704156021e-05	4.41482622116516e-05	4.82122262464772e-05	4.70660031732841e-05	4.89676237534693e-05	4.60934595303901e-05	4.64368536303835e-05	4.58680930267718e-05	4.72964040213488e-05	4.30781004825729e-05	4.62560610692671e-05	4.67227404951142e-05	4.77739111629447e-05	4.69657639528154e-05	4.17763323165476e-05	4.61508914309897e-05	4.82950148104437e-05	4.66063901168998e-05	4.21226772744762e-05	4.48067553470796e-05	4.45655985591716e-05	4.24564745282654e-05	4.58450062564968e-05	4.97718526897085e-05	4.83528259398319e-05	4.61099170621232e-05	4.60832192749685e-05	4.65188687901057e-05	4.33549430514145e-05	4.52689510198039e-05	4.71651526382099e-05	4.30039358719363e-05	4.96652006134115e-05	4.93084576762412e-05	4.7979146095211e-05	4.08988358169037e-05	4.75232096700031e-05	5.10874638442449e-05	4.58992579893646e-05	4.59000618958121e-05	5.00288152067035e-05
140.36	4.41295487356161e-05	4.7123312708869e-05	4.93742442397746e-05	4.53777523767549e-05	4.85367213857659e-05	4.84594806625258e-05	5.43265834259948e-05	5.70985385852478e-05	5.58025229419829e-05	5.2835493216855e-05	5.61137415497217e-05	5.54280619948678e-05	5.554006634129e-05	5.40626110726532e-05	5.20217181343368e-05	5.10848449598317e-05	5.47536348169684e-05	4.80992302100682e-05	5.49740103283738e-05	5.36053513055814e-05	5.49938184007809e-05	5.42149344226477e-05	4.94552553117322e-05	5.3814359618441e-05	5.4823210826437e-05	5.32853741721238e-05	4.77197558534648e-05	5.11669542842864e-05	5.05699420576807e-05	5.0297503416994e-05	5.37933945297002e-05	5.7160390581187e-05	5.43407154798352e-05	5.45475758267887e-05	5.38142891855293e-05	5.35924721007884e-05	4.93384903846625e-05	5.32632842231797e-05	5.50977270301636e-05	5.26432972563947e-05	5.52882963081939e-05	5.80900505049229e-05	5.54359323497338e-05	4.75034205534273e-05	5.49579699801876e-05	5.51704988995405e-05	5.05118183361631e-05	5.51841967273943e-05	5.75052177477691e-05
160.36	4.70188712393555e-05	5.08922906547514e-05	5.3608128013305e-05	4.79509164583067e-05	5.27186988629965e-05	5.18641327637491e-05	5.74748572583327e-05	5.9704201998611e-05	6.05695839663011e-05	5.66073666838545e-05	5.82031128501401e-05	5.8284705003196e-05	5.93654066687644e-05	5.75024879250201e-05	5.26069759885734e-05	5.00356304703194e-05	5.79625916432417e-05	5.12303253881509e-05	5.84141157532261e-05	5.7026296264276e-05	5.78523724687157e-05	5.88358352290225e-05	4.99326506960046e-05	5.73684894138628e-05	5.92072695772236e-05	5.87227536948025e-05	5.07063615296912e-05	5.20127927007573e-05	5.44416564704146e-05	5.39289609482527e-05	5.85353872886081e-05	6.25265605869279e-05	6.14847663328271e-05	5.35158571905839e-05	5.74565201580463e-05	5.84666989926991e-05	5.30414051651511e-05	5.63363126892225e-05	5.75959969326319e-05	5.83191363041654e-05	6.17367156705779e-05	6.3971984054543e-05	6.16915095776592e-05	5.23107615570501e-05	6.00713902032304e-05	6.30263520641643e-05	4.87307540341871e-05	6.21590886700936e-05	6.12033004279119e-05
180.36	5.21531030511827e-05	5.46767088791441e-05	5.64480787893866e-05	5.42205506517954e-05	5.46911872787816e-05	5.4744132147593e-05	6.36685531239443e-05	6.77006369537265e-05	6.66728337418513e-05	6.55536011820896e-05	6.48379839515321e-05	6.36400561392264e-05	6.54134915767498e-05	6.10855258209608e-05	6.19502585723216e-05	5.72618149972112e-05	6.24095998654376e-05	5.87792585287319e-05	6.33706114545156e-05	6.09739946633871e-05	6.53231095788049e-05	6.29521751932962e-05	6.16843199680077e-05	6.45145009184839e-05	6.64390358473197e-05	6.29460763532683e-05	5.98903574433026e-05	6.26834199740597e-05	6.47947475668956e-05	5.66261319047043e-05	6.28169022492628e-05	7.00377307950364e-05	6.58651976629207e-05	6.21527983618388e-05	6.00585802335456e-05	6.48863171390355e-05	6.30526517268401e-05	6.26597398371144e-05	6.37703837972333e-05	6.30275917398852e-05	6.35746884361495e-05	6.85642698947235e-05	6.66842891674558e-05	6.07174676870853e-05	6.41865711867274e-05	6.6265683314318e-05	5.91471826383774e-05	7.16458205309731e-05	6.72578254863208e-05
200.36	5.81859887208588e-05	5.96912821114975e-05	5.97900180751525e-05	5.89377015855702e-05	6.56883338878298e-05	5.99779423292909e-05	6.89599930955258e-05	7.22946782370745e-05	7.06074085503197e-05	7.36862997781805e-05	6.59169017413699e-05	6.69988470580068e-05	6.7860092803129e-05	6.61914015354929e-05	6.83888922453626e-05	6.04590158843759e-05	6.61140177929797e-05	7.02507086475008e-05	6.79639216136952e-05	6.52329210100032e-05	6.90694935353758e-05	6.74607237038664e-05	6.87931808633384e-05	6.50469448272348e-05	7.0770188512485e-05	6.55733055504993e-05	6.78901723998823e-05	6.6461941671565e-05	7.00322294790177e-05	6.0550540988171e-05	6.71344409832502e-05	7.65384864715291e-05	7.32634396082118e-05	6.59483989880469e-05	6.36369618070576e-05	7.36026709508617e-05	7.21647998777341e-05	7.20610066841606e-05	6.69985846790581e-05	7.32426222393794e-05	6.86083411049445e-05	7.66666544169173e-05	7.06712562449138e-05	7.08463364170486e-05	6.93471856913346e-05	6.9248547782795e-05	6.74521623857474e-05	8.50567713109791e-05	7.04269025676013e-05
220.36	6.16002448652328e-05	5.89748889576006e-05	6.33026961214847e-05	6.21727064630216e-05	6.50979635744488e-05	6.16308441280135e-05	7.33269182016379e-05	7.7202814589083e-05	7.5700119887811e-05	7.94073782190598e-05	7.13269556925456e-05	7.19377468394202e-05	7.44992624423685e-05	7.10697583554393e-05	6.84296672403644e-05	6.27096815739883e-05	7.03480310047008e-05	6.99201881948612e-05	7.2083438940013e-05	6.73144772502785e-05	7.58416132267949e-05	6.86386014960023e-05	7.1373492913209e-05	7.24556301740342e-05	7.61081128657992e-05	7.06634000326508e-05	7.04423245836258e-05	6.94786417760996e-05	7.1150401700739e-05	6.2758161144575e-05	6.85614075325022e-05	7.96170192656947e-05	7.84304234373355e-05	7.05522223839007e-05	6.78126224146479e-05	7.81173468112098e-05	7.03274152799963e-05	7.37225249677195e-05	7.30972923179695e-05	7.4544727122285e-05	7.14781552058306e-05	7.83485502598668e-05	7.59664902262373e-05	7.37976694908885e-05	7.30641362868252e-05	7.51359584759054e-05	6.90497065962921e-05	8.6252960885058e-05	7.31966597259309e-05
240.36	5.57251658693054e-05	6.08890065730887e-05	5.98049754527229e-05	5.85293532850583e-05	6.29544839425757e-05	5.65542454572962e-05	7.16197208823086e-05	7.10258966595176e-05	7.14226887317294e-05	7.33330728872986e-05	6.6476228485816e-05	6.7800249310214e-05	6.97100487106358e-05	6.5887988053124e-05	6.28016928604106e-05	5.77538822199912e-05	6.6284058714222e-05	6.53489846050863e-05	6.7171255212646e-05	6.53094049856474e-05	6.91397167201054e-05	6.54332030182295e-05	6.61894520815303e-05	6.72786790143354e-05	7.18132682986094e-05	6.74467198904293e-05	6.93573495422004e-05	6.45536530023051e-05	6.90327122232704e-05	5.94385414976098e-05	6.57803051061708e-05	7.50433428505311e-05	7.36688188457299e-05	6.6436609913486e-05	6.47928386255525e-05	7.29456397179935e-05	6.89386196971224e-05	6.84982298915104e-05	6.82709309677872e-05	7.10817050360264e-05	7.10572476053863e-05	7.48536822746098e-05	7.06988729018669e-05	6.78515689368176e-05	7.21837109273497e-05	7.07989733690337e-05	6.33042090996884e-05	7.77853659023242e-05	7.02369223822955e-05
260.36	4.95432234468772e-05	5.28295984954926e-05	5.68215993881601e-05	5.4468155334478e-05	5.61867514764749e-05	5.40679199157201e-05	6.26310986496943e-05	6.48240157624464e-05	6.41835108549958e-05	6.60936675283556e-05	6.14363989772153e-05	6.0256327358633e-05	6.31990592148434e-05	5.99007239252188e-05	5.65371501925658e-05	5.31101451262173e-05	5.86308427274636e-05	5.66035812167895e-05	6.18715431315209e-05	5.80357956136021e-05	6.16430475189231e-05	5.87006026784492e-05	5.83917980183814e-05	6.21512878858062e-05	6.51607026390747e-05	6.04373367085305e-05	6.13313813019736e-05	5.82242038953736e-05	5.93807484366272e-05	5.42160438661969e-05	6.12549584250854e-05	6.97367134386752e-05	6.91840240453145e-05	6.02399913345906e-05	6.01187698345476e-05	6.57336414450341e-05	5.90496774046364e-05	5.80883642982823e-05	6.12737107435362e-05	6.37902715537422e-05	6.31091904878629e-05	6.90386714834648e-05	6.35814595405303e-05	5.89367731598281e-05	6.30658788234137e-05	6.35255035341097e-05	5.51044176974072e-05	7.10805642734077e-05	6.50994103362004e-05
280.36	4.55682945479388e-05	4.76236015785955e-05	5.05830131797118e-05	5.14723349344427e-05	5.09756601987142e-05	4.7902881878046e-05	6.11013152012455e-05	6.09589786564965e-05	6.06686423498828e-05	6.48189358064988e-05	5.55658622088813e-05	5.74643259131619e-05	5.93561199141855e-05	5.52211988348886e-05	5.65545763775805e-05	5.20785804366108e-05	5.79225584320768e-05	5.58873769536288e-05	5.72934256491147e-05	5.52244385248818e-05	5.86235079474334e-05	5.75739493372881e-05	5.58191346497968e-05	5.62141323991979e-05	6.29919565519069e-05	5.73124052859439e-05	6.275138321746e-05	5.58849269134798e-05	6.04815102686681e-05	5.09943770602176e-05	5.69074931092145e-05	6.48810773920321e-05	6.37578038502042e-05	5.83124873002444e-05	5.59686152038085e-05	6.23316426900332e-05	6.0413748081273e-05	5.54146095069205e-05	5.85590108022634e-05	5.64563746329642e-05	6.0758945878201e-05	6.20845314974156e-05	6.15522130088013e-05	5.95467710731144e-05	6.00036343354019e-05	6.07402023785271e-05	5.45009305674763e-05	6.33215316019298e-05	5.91525873656551e-05
300.36	4.13482446227715e-05	4.52663658543518e-05	4.73009625242969e-05	4.65372716207668e-05	5.03316420002287e-05	4.6108741601893e-05	5.62870724892884e-05	5.84453093910511e-05	5.65443613917249e-05	6.20902262047572e-05	5.42209023563993e-05	5.49377267558006e-05	5.48752035042144e-05	5.40770645676474e-05	5.01669683966087e-05	4.94588787027147e-05	5.2764917757616e-05	5.20763933896574e-05	5.55223853926687e-05	5.27723277281715e-05	5.443662267358e-05	5.40831168354727e-05	4.88217679932135e-05	5.48042545365442e-05	5.81194674354976e-05	5.32582875526337e-05	5.81713583883998e-05	5.19002614069841e-05	5.29680364910588e-05	4.96146077935625e-05	5.33986433365182e-05	5.97675110191952e-05	6.21197338673594e-05	5.38001682589279e-05	5.31730925754158e-05	5.90005081329091e-05	5.24176413898339e-05	5.15596969866822e-05	5.3757172486781e-05	5.48614221477185e-05	5.69105575198996e-05	6.10688632534913e-05	5.72329216409779e-05	5.30838126964675e-05	5.73301699241608e-05	5.53445727314962e-05	4.89993805094826e-05	6.04707019753879e-05	5.39795633696364e-05
320.36	4.48324385159564e-05	4.59224882685807e-05	4.90571833073241e-05	4.87040500060417e-05	4.77693313198322e-05	4.59200140670231e-05	5.5454170287058e-05	5.69065856595229e-05	5.72271606050813e-05	6.14781066718999e-05	5.3953979724247e-05	5.49606411507559e-05	5.67318091866049e-05	5.46358597657505e-05	5.13751269426464e-05	5.1251281998031e-05	5.65330795535793e-05	5.18297097486314e-05	5.46780408713827e-05	5.29409489912997e-05	5.56319658548228e-05	5.33487858727214e-05	5.06936356479617e-05	5.56231588316431e-05	5.9305993024576e-05	5.58075418643962e-05	5.38082292513578e-05	5.34050403353454e-05	5.39533036588828e-05	5.01308875551209e-05	5.38283554898445e-05	6.02657935837262e-05	6.20641224798604e-05	5.61385127675537e-05	5.51973550031293e-05	5.87223963295632e-05	5.60184759142311e-05	5.4340707072286e-05	5.83323723373863e-05	5.55798692131445e-05	5.72153923076616e-05	6.074924938974e-05	5.93903140830043e-05	5.48386672359653e-05	5.76995339069385e-05	5.89225240244664e-05	4.98250394574185e-05	5.98015107467486e-05	5.73443935147816e-05
340.36	4.18378704836099e-05	4.42298402850079e-05	4.60662989939414e-05	4.53901611003053e-05	4.85705177265525e-05	4.52090912045507e-05	5.84128590867924e-05	5.81165145021249e-05	5.78217307919957e-05	6.11155682922892e-05	5.35764355476357e-05	5.55555404068983e-05	5.69720036414546e-05	5.31706161021171e-05	5.23526448046656e-05	5.02335151976017e-05	5.29746482573093e-05	5.25144249283347e-05	5.58126575958698e-05	5.39858771887756e-05	5.35075424011036e-05	5.46354302490937e-05	5.16512505449813e-05	5.44666445647624e-05	5.79221358045959e-05	5.50679618901038e-05	5.54055658791682e-05	5.18956271240526e-05	5.41553905912463e-05	4.91428229499684e-05	5.447728684766e-05	6.07524757939814e-05	6.29344038467151e-05	5.50105597055616e-05	5.56995355937161e-05	6.02877307118585e-05	5.57062939670308e-05	5.21162158411054e-05	5.54319246658406e-05	5.7787807168466e-05	5.87857655243911e-05	6.06546344553443e-05	6.03580525850246e-05	5.5587097802776e-05	5.75837246383424e-05	5.87515062219185e-05	4.80145780676258e-05	6.14384572472024e-05	5.66878597804791e-05
360.36	4.56454417386977e-05	4.8441817109696e-05	4.94696049117945e-05	4.99451122905279e-05	5.09526421503947e-05	4.9308385960974e-05	6.02809131110549e-05	6.25156628956948e-05	6.12229735041768e-05	6.45385934851304e-05	5.76375120479486e-05	6.07052088712655e-05	6.09626711306919e-05	5.79050974471782e-05	5.35601769192158e-05	4.95385615127127e-05	5.8412063232972e-05	5.59544923723846e-05	6.18097941081198e-05	5.65066174523423e-05	5.90889660337988e-05	5.7457897497802e-05	5.33148975607179e-05	5.85221084211906e-05	6.32675523051114e-05	5.87323780893873e-05	5.84600928468915e-05	5.64679197062685e-05	5.7310808245708e-05	5.21693309910639e-05	5.90762473264254e-05	6.55396934245896e-05	7.0331058514891e-05	5.92783791115543e-05	5.69156583177977e-05	6.70348874337824e-05	5.89364949455015e-05	5.77113279083483e-05	6.02575446219505e-05	6.03686405969246e-05	6.4100463800527e-05	6.43322708016778e-05	6.28560889797622e-05	5.943644303549e-05	6.25869485049168e-05	6.35252638455287e-05	5.41964952938528e-05	6.51463109756998e-05	6.19695771667403e-05
380.36	4.19682566302917e-05	4.52426390943242e-05	4.79937906181599e-05	4.63019490420067e-05	4.37392242460644e-05	4.61005093461402e-05	5.56650822652031e-05	5.819674879383e-05	5.73768476075746e-05	5.71357382436815e-05	5.19995006653554e-05	5.5287403704116e-05	5.79222908677178e-05	5.51759698372451e-05	5.27071480782496e-05	4.48519934712847e-05	5.55419282625658e-05	5.4948508094853e-05	5.68034042751541e-05	5.53596920520954e-05	5.57477423146139e-05	5.29842954460078e-05	4.87643440475579e-05	5.58302550443655e-05	5.94967546187012e-05	5.70224055640831e-05	5.56305723996591e-05	5.56314043766364e-05	5.46851720858131e-05	4.82210739119976e-05	5.33241904757948e-05	5.86009060032229e-05	6.3371188495726e-05	5.89511595397289e-05	5.66732670808344e-05	6.07919412617145e-05	5.59025929192207e-05	5.53078236012747e-05	5.48304259519353e-05	5.72799079855719e-05	5.92246586646223e-05	6.11190553223475e-05	6.20504105671847e-05	5.41609627480106e-05	5.86339119523772e-05	5.88848329951032e-05	5.05127861415233e-05	6.34299778428868e-05	5.81904992510573e-05
400.36	4.27265420372232e-05	4.61833037839588e-05	4.53200854773666e-05	4.41789810480426e-05	4.79032379025165e-05	4.43365335294993e-05	5.9928004246142e-05	5.54894160781196e-05	5.40087526230848e-05	7.12887022815901e-05	5.10798008497066e-05	6.40911251835968e-05	5.19322768386734e-05	5.59545900542715e-05	5.65038354270964e-05	5.11773483085235e-05	5.50369599895469e-05	5.61646302888142e-05	5.26598318772783e-05	4.8734887388228e-05	5.22191993976005e-05	5.68319347068906e-05	5.16060644893835e-05	5.33079730456658e-05	5.46692183854997e-05	5.17746323778357e-05	5.89939729577963e-05	5.51563085946893e-05	5.21931879602309e-05	4.7915104661968e-05	5.18982867397312e-05	6.31129703326665e-05	6.275759251378e-05	5.87775546627821e-05	5.53148626713157e-05	5.86375661948787e-05	5.82892065021138e-05	5.54007038697567e-05	5.60134057397931e-05	5.98876027558051e-05	5.68439593070784e-05	5.86834130660568e-05	5.867713413859e-05	6.26946622560903e-05	5.54189733446437e-05	5.42227103280967e-05	4.91307600871322e-05	6.57576173388255e-05	5.35366844539221e-05
420.36	4.3110429416159e-05	4.35159509600587e-05	4.43043435641777e-05	4.37960199829578e-05	4.22334298046735e-05	4.1752342440056e-05	5.82338552893805e-05	5.14152673471527e-05	5.06291686251829e-05	5.38519974030741e-05	4.85686917904875e-05	5.72384085729225e-05	5.14766526078511e-05	5.29308419627264e-05	4.99645740778429e-05	4.69651976899698e-05	5.29473294565573e-05	5.17907506271276e-05	5.06200999244116e-05	4.91963537059532e-05	5.16785267726889e-05	5.11111311059748e-05	5.20786941568545e-05	5.12944619511378e-05	5.08088030921818e-05	4.69303921908866e-05	5.82804959307076e-05	5.08875888049776e-05	5.08656313820886e-05	4.69946360532911e-05	4.84471645044253e-05	5.46100290194569e-05	5.9209461276714e-05	5.63122302652445e-05	5.40131569785501e-05	5.6472386205739e-05	5.58949714068612e-05	5.46942153588332e-05	5.31623463195266e-05	6.17380864883508e-05	5.53266233210944e-05	5.40420313056503e-05	5.72066338189827e-05	5.56279772440853e-05	5.45983999563269e-05	5.24313977179467e-05	5.17630092034198e-05	5.73561681184043e-05	5.21531178926116e-05
440.36	4.13322852598269e-05	4.19932056550751e-05	4.06509006324894e-05	4.06111564782204e-05	4.01512098463704e-05	3.9943703564219e-05	5.36267964519776e-05	4.82038644310564e-05	4.69026054279649e-05	5.36346739072091e-05	4.52453674312059e-05	5.62631522358398e-05	4.72318032062502e-05	4.91426523678755e-05	4.8771165145919e-05	4.48006538253048e-05	4.86786093407363e-05	5.12049847206241e-05	4.76456730618716e-05	4.55285209249314e-05	4.74915267550696e-05	4.7620981596839e-05	4.93958309417402e-05	4.74495004951413e-05	4.42538658738701e-05	4.51453263353788e-05	5.30401834531152e-05	4.81563605290263e-05	4.84879352600523e-05	4.3415516069422e-05	4.39386550217454e-05	5.261080265679e-05	5.31737266693824e-05	5.36747087500607e-05	4.80926172923316e-05	5.29719936901826e-05	5.354088427829e-05	5.01522352808409e-05	4.97466867980311e-05	5.84161266579979e-05	5.055355986295e-05	4.88653828615102e-05	5.29478911048977e-05	5.35626944471455e-05	5.09780143592799e-05	4.7173708849285e-05	4.80857722494369e-05	5.3842826286167e-05	4.87213456809437e-05
460.36	4.02384218969269e-05	3.82613678385826e-05	3.80168650582958e-05	3.91992210056594e-05	3.72579386034957e-05	3.79725697893809e-05	5.05671747300271e-05	4.48302289531179e-05	4.5062219399146e-05	5.19087229607061e-05	4.30796617615514e-05	5.55823923589819e-05	4.57887447308492e-05	4.54954255664092e-05	4.57260816853873e-05	4.52176375344792e-05	4.67547815921847e-05	4.93157546368473e-05	4.36960950329472e-05	4.30904479737144e-05	5.0727530440926e-05	4.54533335797579e-05	4.7329216094246e-05	4.70358189978529e-05	4.44698126089719e-05	4.28948316734824e-05	4.80638867186688e-05	4.58165383373759e-05	4.82879743488709e-05	4.21684846395714e-05	4.26163476027815e-05	5.00961299401023e-05	5.16768676613184e-05	5.04288662859128e-05	5.01649638353451e-05	4.7644822156369e-05	5.09282658485771e-05	4.88112507349429e-05	5.15008822034556e-05	5.77606241339756e-05	5.26227014034823e-05	4.62042801395986e-05	4.85844593062956e-05	5.18978443593938e-05	5.31608071562465e-05	4.66253013759428e-05	4.8903325827481e-05	5.0555809591054e-05	4.41491675502995e-05
480.36	3.68910841624284e-05	3.47038442088251e-05	3.47041310868373e-05	3.51491022725349e-05	3.37705824944689e-05	3.54667079990781e-05	4.74028919822698e-05	3.91789765962563e-05	3.94485445204762e-05	4.14565768627124e-05	3.93127505125486e-05	4.89325146287113e-05	3.94045595630109e-05	4.18134664119529e-05	4.2095854267253e-05	4.22599450069478e-05	4.28601629575205e-05	4.27584977778473e-05	4.66818013070311e-05	4.34575487745123e-05	3.69189214214587e-05	4.09530378974002e-05	4.0677805175834e-05	4.03936961950202e-05	3.58209355117022e-05	4.31203421885144e-05	4.60281239476948e-05	4.05627335593443e-05	4.15046451972335e-05	3.88316325483586e-05	4.18596805501851e-05	4.55137532592318e-05	4.23529751329965e-05	4.44124408974908e-05	4.10788677903452e-05	4.11505465947513e-05	4.46843268450288e-05	4.10143541098628e-05	3.8926895767207e-05	5.51725526194101e-05	4.06423207428081e-05	4.211645343744e-05	4.30845269660074e-05	4.77329609390742e-05	3.95346611214131e-05	3.80059801586689e-05	4.17642490999985e-05	4.35003592575843e-05	3.85607878575549e-05
500.36	3.66652499338892e-05	3.47238152254311e-05	3.42320573322937e-05	3.52634397966783e-05	3.46706003626248e-05	3.59010516421544e-05	3.51752604549236e-05	3.84073696670334e-05	3.80490837384435e-05	3.86508257768462e-05	3.85063139498832e-05	3.90678402563125e-05	3.71193873544973e-05	3.9009982989369e-05	3.61035245548671e-05	3.48711753525853e-05	4.08951565554245e-05	3.96536051947583e-05	3.32389295713934e-05	3.45555493252403e-05	3.59581144977115e-05	3.57033284972821e-05	3.86713207304505e-05	3.94537586966526e-05	3.46644361433305e-05	3.21277851639275e-05	3.67191550647573e-05	3.82438474223493e-05	3.65301003913086e-05	3.67839593512552e-05	3.58141194469507e-05	3.56434497785012e-05	3.86754808110451e-05	4.23050252245313e-05	3.80751308078781e-05	3.88987548082067e-05	4.22744286416987e-05	4.16872226625803e-05	4.07244342107055e-05	4.00402344961488e-05	3.8323392807855e-05	3.86105085818147e-05	4.2469738583918e-05	4.00532004422071e-05	3.85038326267579e-05	3.66092548750005e-05	3.99705428405047e-05	3.89604398812901e-05	3.86263304383663e-05
520.36	3.9062789906122e-05	3.78655840199322e-05	3.61533413492202e-05	3.74914387721229e-05	3.66852276393546e-05	3.81530650684981e-05	4.0584629115091e-05	3.78183612324573e-05	3.90694070778774e-05	4.00940511042704e-05	3.75696631712028e-05	4.20140080010174e-05	3.91418361294605e-05	3.74014683696523e-05	3.9252937332219e-05	3.81961791882533e-05	4.00435201462386e-05	4.01449613127209e-05	3.78142272009136e-05	3.73186652465113e-05	3.76740501448337e-05	3.7427998845545e-05	3.91883127493809e-05	3.88333783752079e-05	3.78275630598144e-05	3.63052910936813e-05	3.93200825707455e-05	3.75574283387237e-05	3.7327932934916e-05	3.64381367394518e-05	3.60703133628885e-05	4.06497720597679e-05	4.12811662609849e-05	4.08769941900288e-05	4.18349820577508e-05	3.96402713378136e-05	4.18347213892694e-05	4.06587335746326e-05	3.9986233835927e-05	4.73169237289559e-05	4.00968359849899e-05	3.84486824287782e-05	4.09692528146063e-05	4.06334097853348e-05	4.02916596886905e-05	4.16502053442873e-05	3.90845170332252e-05	3.99093884306047e-05	3.76449410833339e-05
540.36	3.93699614284325e-05	3.77253695988649e-05	3.72373078225523e-05	3.82201980414552e-05	3.74434835591297e-05	3.83000784119043e-05	3.86818160073494e-05	3.70053275370309e-05	3.8275730639391e-05	3.81515526192965e-05	3.68102820416281e-05	3.92150611422783e-05	3.70585075189244e-05	3.74601066934501e-05	3.83698967281719e-05	4.01160404848436e-05	3.91499605459617e-05	3.9271426555936e-05	3.79738078550525e-05	3.76429283362601e-05	3.71095681884983e-05	3.72394928659579e-05	3.73602779220031e-05	3.8404425803023e-05	3.62551918898694e-05	3.63991721642121e-05	3.80289710995619e-05	3.7299871249681e-05	3.69659347336393e-05	3.52650501013259e-05	3.68409088620063e-05	3.74747669315738e-05	3.93534748930919e-05	3.95401859582036e-05	3.90693008592281e-05	3.78123428597368e-05	4.08311422460493e-05	3.86060385696777e-05	3.91011233742024e-05	4.23705765298559e-05	3.98510719157612e-05	3.88734111769618e-05	4.02461932711564e-05	4.00856601122239e-05	3.99999600818853e-05	3.87197727529054e-05	3.95037582177046e-05	3.82447884316464e-05	3.67849571137546e-05
560.36	4.01084054652168e-05	3.79437392520832e-05	3.72215227640096e-05	3.92037793122698e-05	3.84506145145715e-05	3.96979031517793e-05	3.91568202648616e-05	3.81908279510458e-05	3.91457622914151e-05	3.82217213379308e-05	3.78598658597263e-05	3.85621922950796e-05	3.79538767767518e-05	3.70933836056313e-05	3.88881264132505e-05	3.87240059404841e-05	3.83239820460775e-05	3.99803906283747e-05	3.80520156116247e-05	3.69764092040072e-05	3.77053178210409e-05	3.83971085419305e-05	3.95317385391268e-05	3.67420926613187e-05	3.7719906667722e-05	3.7847845258094e-05	3.72954652919587e-05	3.64173402165874e-05	3.87552401285212e-05	3.55730466977376e-05	3.61942150056401e-05	3.8649480358443e-05	3.87053556338911e-05	3.82891384229693e-05	3.8721901571873e-05	3.80449360542275e-05	3.97007579405004e-05	3.96553567765839e-05	3.93648885730088e-05	4.09976992494605e-05	3.92666280653695e-05	3.86317392500206e-05	3.95731672526469e-05	3.94429121919797e-05	3.91089389189033e-05	3.83307581859323e-05	3.82375663673645e-05	3.76597880448522e-05	3.58954090085246e-05
580.36	4.06423971226577e-05	3.93295489596215e-05	3.7935634082874e-05	4.10139968249115e-05	3.91041322250619e-05	4.07590040574674e-05	3.8888067856006e-05	3.93157651055657e-05	4.02394723911607e-05	3.84769558950485e-05	3.72427517413091e-05	3.81958901055557e-05	3.90217962276813e-05	3.76593231168494e-05	3.84876658478139e-05	3.86293179260059e-05	3.89139421436581e-05	4.02425315019737e-05	3.88749522701845e-05	3.75969153982542e-05	3.9021830419072e-05	3.78878805831849e-05	4.01921139141667e-05	3.86713006100427e-05	3.82887911679062e-05	3.75862576711453e-05	3.67833244083892e-05	3.7442225517143e-05	3.82878602286506e-05	3.56440038211098e-05	3.70905021486689e-05	3.88749770410493e-05	3.96268266877097e-05	3.88836633307878e-05	3.86236500716404e-05	4.00214322139842e-05	4.07252812397322e-05	4.06215345283801e-05	4.00990968258595e-05	3.93911658264438e-05	3.98105613548993e-05	3.88989110556221e-05	3.94606207092477e-05	4.03516087502868e-05	3.97013875214543e-05	3.99807743775791e-05	3.92783805444438e-05	3.71272238469594e-05	3.67972026137283e-05
600.36	4.11310370769049e-05	3.83825054676679e-05	3.91027233738503e-05	4.01550092681136e-05	3.88899669447977e-05	3.99641613341121e-05	4.18041027646573e-05	4.15406764470996e-05	4.19107115574486e-05	4.07125999983929e-05	4.12082314143954e-05	4.02082552396124e-05	4.08295031344185e-05	4.06917542966419e-05	4.03305133872803e-05	4.15722927050817e-05	4.23624682436116e-05	4.1232024233972e-05	4.0823700806465e-05	3.92263081787303e-05	4.07389708757361e-05	3.94688378884354e-05	4.17412660546513e-05	4.01155809685599e-05	3.95402679100297e-05	3.87800283862931e-05	3.88428127320387e-05	3.91794818857409e-05	3.96700612971761e-05	3.79476028233383e-05	3.9665195066308e-05	4.25905231672077e-05	4.19877313311046e-05	4.14309193196188e-05	4.05328259283079e-05	4.08586987465616e-05	4.28134556024356e-05	4.28696712100965e-05	4.14932598637023e-05	4.22032427021548e-05	4.28718955967112e-05	4.04947880771179e-05	4.28058760528585e-05	4.25441752622123e-05	4.27399203194568e-05	4.18645468578522e-05	4.05798972904319e-05	4.0210178814761e-05	3.95470754125768e-05
620.36	4.11079915103364e-05	3.90153184266939e-05	3.79913251882942e-05	4.17332596221389e-05	3.88347358076924e-05	3.99948172715796e-05	4.65889044232575e-05	4.72220767989791e-05	4.67010804367271e-05	4.58407361391537e-05	4.63755783948924e-05	4.58363915833683e-05	4.65153472881808e-05	4.4179992653172e-05	4.5609337635452e-05	4.63240557728717e-05	4.64527857088197e-05	4.72358087355615e-05	4.59583076237155e-05	4.41760413585321e-05	4.39518536927641e-05	4.43565042522753e-05	4.63330047747365e-05	4.48779423142478e-05	4.60409735089843e-05	4.37267366784625e-05	4.3757202326713e-05	4.40625985502244e-05	4.55554625295515e-05	4.22517658948977e-05	4.29640553279932e-05	4.7623893213291e-05	4.80172868953808e-05	4.66958264830222e-05	4.62957690820618e-05	4.61886864569332e-05	4.93479722661807e-05	4.76176542082659e-05	4.66078524170776e-05	4.72301739265784e-05	4.67396485777225e-05	4.48716518654487e-05	4.62349635496891e-05	4.65051260150915e-05	4.72854627491611e-05	4.51781216459725e-05	4.53412577113639e-05	4.61698006820716e-05	4.39529479911977e-05
640.36	4.07266921362025e-05	3.77734192686695e-05	3.83462229651915e-05	4.00256040082304e-05	3.85948731295688e-05	3.95239813903155e-05	5.16906497121299e-05	5.04213991355116e-05	5.09308514271232e-05	5.09282453677826e-05	5.11723156836546e-05	5.12583530608199e-05	5.16946047122279e-05	4.843734379466e-05	5.110074995114e-05	5.17259868769298e-05	5.26522062274696e-05	5.36807851765403e-05	5.00572227595603e-05	4.91221536654885e-05	4.88468801178572e-05	4.75385671468263e-05	5.26125132746144e-05	5.13682626848383e-05	5.32304955952455e-05	4.99699719465265e-05	5.01011944093518e-05	4.47497809275094e-05	4.95669772000165e-05	4.65136747997572e-05	4.7762209373277e-05	5.52189292479751e-05	5.28293442238611e-05	5.15739940113719e-05	5.08798631467792e-05	5.07599157404043e-05	5.50061350323929e-05	5.15464367588383e-05	5.11017270409807e-05	4.99013493927417e-05	5.71799383841839e-05	5.02312417467649e-05	5.00581372747155e-05	5.14877724637605e-05	5.04986258438746e-05	5.10278413097196e-05	5.07017501381059e-05	4.99258722691901e-05	4.86538788072792e-05
660.36	4.07473345554551e-05	3.8565165750895e-05	3.91865556323278e-05	4.04188845730026e-05	3.99111035910159e-05	3.98509985348834e-05	6.27045642204545e-05	5.96754972586738e-05	6.13787623271904e-05	5.70992682461607e-05	6.68192653448274e-05	5.77335563818132e-05	6.18238743037722e-05	5.55136210663113e-05	6.42154348309685e-05	6.07104824146294e-05	6.08430355950637e-05	6.07909397746394e-05	6.02035713754581e-05	6.02187362935514e-05	5.93538520173744e-05	6.22914366917786e-05	6.15266982975041e-05	5.87588384669835e-05	6.64158101909957e-05	6.14544680859392e-05	5.81459775646073e-05	5.48871930588055e-05	6.30557771600008e-05	5.31368553762928e-05	5.5966735624882e-05	6.38798957954522e-05	6.38305351551596e-05	6.12178209447694e-05	5.99939425703554e-05	6.05771072214362e-05	6.58355239405221e-05	6.10581272731512e-05	6.11841731517251e-05	6.38041043405243e-05	7.62335778949189e-05	5.97794463121843e-05	6.10815743319381e-05	6.70722465194721e-05	5.95180601617333e-05	6.3169685835606e-05	6.01211577577667e-05	6.14415038190715e-05	5.76458077498477e-05
680.36	2.95672154307808e-05	2.87861041060767e-05	2.79280252069663e-05	2.98998323518139e-05	2.95724680256915e-05	2.99724145010232e-05	4.85069040706264e-05	4.99150304177749e-05	4.98320839626221e-05	4.89580341187351e-05	5.27665867781263e-05	4.77106687764653e-05	4.84226288412364e-05	4.8939204312862e-05	4.98450395603725e-05	5.34379024853795e-05	4.79907139197052e-05	5.34592123557165e-05	5.05645660869633e-05	4.6427165859449e-05	5.05781914296097e-05	4.82434725082954e-05	5.35613027701501e-05	4.85117201322709e-05	5.32358553620895e-05	4.83242004725246e-05	4.69928159546253e-05	3.94979389046017e-05	4.76968830002148e-05	4.8173964784225e-05	4.70581236047378e-05	5.52634959151674e-05	5.35295601855202e-05	5.39056375857269e-05	4.98830467799501e-05	5.3995300294558e-05	5.79828457100228e-05	5.3877537874941e-05	5.2103977766132e-05	5.44332491429057e-05	5.46693179229398e-05	5.30402091496863e-05	5.05407354662006e-05	5.61503514685425e-05	4.78186321266889e-05	5.25935470429974e-05	4.93105904206277e-05	5.48112260251076e-05	5.02263176277074e-05
700.36	1.01070214193507e-05	9.84696310127907e-06	8.86150720958558e-06	1.08352214324689e-05	9.89751720017419e-06	9.79976325676449e-06	1.22097037350786e-05	1.17407731732106e-05	1.26216982032607e-05	1.27064686043237e-05	1.19691410392741e-05	1.22505058624214e-05	1.23382560171235e-05	1.38099572513106e-05	1.18472431357505e-05	1.33214595621016e-05	1.4677183202318e-05	1.37931954054349e-05	1.48229883052588e-05	1.21662998780965e-05	1.28955928742166e-05	1.20885720176427e-05	1.34252007374016e-05	1.4206187078969e-05	1.39386788127909e-05	1.25953933251416e-05	1.24883032928752e-05	1.4387703831233e-05	1.39196352795355e-05	1.31330431605581e-05	1.27411723150091e-05	2.56902274388909e-05	2.42985482750807e-05	2.41140158528836e-05	2.15586876389889e-05	2.10801735231233e-05	2.21693591324407e-05	2.24458106309987e-05	2.24395462656826e-05	2.00672988464009e-05	2.14260069089526e-05	2.15730127306789e-05	2.08351499590499e-05	2.19574279806122e-05	2.05291115582153e-05	2.01310843858402e-05	2.05774170811182e-05	2.05807061464887e-05	1.98839512977176e-05
720.36	1.28629384374728e-05	1.21650317869848e-05	1.24610326379372e-05	1.41055531861506e-05	1.27688055979606e-05	1.28883335979272e-05	1.12818445413881e-05	1.26650444176299e-05	1.32256135207016e-05	1.38385350167297e-05	1.44060070818388e-05	1.40337270469252e-05	1.49245598417052e-05	1.45945677001027e-05	1.58497986507028e-05	1.73874100465824e-05	1.56114632791875e-05	1.7100238710427e-05	1.67903823993976e-05	1.60171817078925e-05	1.61601677577816e-05	1.5968425766583e-05	1.7055029531745e-05	1.65936975839727e-05	1.67487527003893e-05	1.7174357534403e-05	1.58837609349763e-05	1.56445758832443e-05	1.71823882736773e-05	1.57986835456465e-05	1.62506933381401e-05	2.08003821842303e-05	1.94486797381785e-05	1.94365384904237e-05	1.84969569343215e-05	1.89594201560101e-05	1.99588805005344e-05	1.97377317985365e-05	1.97096192307706e-05	1.75073754444733e-05	1.91309830779975e-05	1.8373643339309e-05	1.84471179886614e-05	1.91106162055743e-05	1.84677409419726e-05	1.95658987118275e-05	1.93870769758851e-05	1.82601557889378e-05	1.79425147447497e-05
740.36	1.46463202225704e-05	1.38913622314007e-05	1.40031796494926e-05	1.58481558174052e-05	1.46793645027907e-05	1.50018731103397e-05	1.358636081104e-05	1.47883399107085e-05	1.5649355579803e-05	1.65231813235943e-05	1.67594941991024e-05	1.69276127830925e-05	1.79904500169486e-05	1.80136161319266e-05	1.910633121241e-05	1.99566345025722e-05	1.89578159188863e-05	1.99526440075462e-05	1.99319862544632e-05	1.90320875562661e-05	1.94706401477058e-05	1.93215783273896e-05	2.01551577290209e-05	1.97330672559981e-05	2.0132667431705e-05	2.01892135458699e-05	1.92130077324014e-05	1.92678218420549e-05	2.07003787297352e-05	1.90606838743846e-05	1.95770748676509e-05	2.34774006752984e-05	2.10029641647303e-05	2.09142915834225e-05	2.05025825445123e-05	2.04350966723787e-05	2.24846616988749e-05	2.22960756687964e-05	2.16413500013593e-05	1.99194274280095e-05	2.08481711642334e-05	2.13190524006729e-05	2.05393975177458e-05	2.15593760343411e-05	2.06694916360239e-05	2.17028422557884e-05	2.17406586362651e-05	2.0788517500716e-05	2.08581682884798e-05
760.36	1.55825617692075e-05	1.49209128486762e-05	1.48768560357976e-05	1.65060714048348e-05	1.55410189570806e-05	1.59597636453958e-05	1.53732737571495e-05	1.69075194541127e-05	1.80240082179618e-05	1.85475987391698e-05	1.85234950662663e-05	1.95465804680898e-05	1.96583396741923e-05	2.01492161907667e-05	2.13397872584647e-05	2.21350337476193e-05	2.17231429115648e-05	2.20082260924343e-05	2.21061503775674e-05	2.13264397083847e-05	2.18145684255879e-05	2.08835256697227e-05	2.26941668999466e-05	2.17233595043081e-05	2.25592010144988e-05	2.21493626992738e-05	2.11653448390834e-05	2.09501210671822e-05	2.26278755014536e-05	2.1005976079194e-05	2.22162078270281e-05	2.43651237048031e-05	2.24142235855125e-05	2.1974784819731e-05	2.20677936934889e-05	2.16343281021398e-05	2.39587342035042e-05	2.30757301271597e-05	2.34239465027849e-05	2.05340213616646e-05	2.3167673717071e-05	2.29380639274692e-05	2.23022415281127e-05	2.27723457069387e-05	2.29095590465396e-05	2.3567199961e-05	2.34889385316637e-05	2.28581943824279e-05	2.22594033568952e-05
60.38	3.57473092783505e-05	3.47046192034993e-05	3.59720792162921e-05	3.44482626311911e-05	3.68683977169874e-05	3.75758856446364e-05	4.32621202189829e-05	4.41670265166186e-05	4.34744267513248e-05	4.50270893859532e-05	4.56420089590248e-05	4.24533737505897e-05	4.20241122620109e-05	4.40282034776054e-05	4.35029902330341e-05	4.50889722179023e-05	4.33962299911438e-05	4.60305468276833e-05	4.76343936503277e-05	4.17258245568487e-05	4.21901926549315e-05	3.86864128578245e-05	4.4473963370145e-05	4.65281267197891e-05	4.20594159586117e-05	4.14823509137277e-05	4.44535197098898e-05	4.360042423951e-05	4.48553120402568e-05	4.30794033797643e-05	4.24108330946689e-05	4.65326313146305e-05	4.51090550895978e-05	4.51452640789978e-05	4.28195240251239e-05	4.43666202239362e-05	4.97803580657921e-05	4.30249801618792e-05	4.28410572568683e-05	4.2206674091124e-05	4.26793411435932e-05	4.81158479665903e-05	5.0017694471646e-05	4.31395982610545e-05	4.22474731921624e-05	4.48683840771672e-05	4.36126363623447e-05	4.32385884285211e-05	4.5554717699658e-05
80.38	3.26897664624932e-05	3.28626953226678e-05	3.31811980978525e-05	3.47932378078562e-05	3.25425878849134e-05	3.50581055139153e-05	4.19471961524812e-05	4.31506542164978e-05	4.37385091457346e-05	4.03579874693073e-05	4.3523358722461e-05	3.92141314412896e-05	4.29476284118028e-05	4.24107859446223e-05	4.18958517778029e-05	3.97149818394278e-05	4.2688002967876e-05	4.10506746949367e-05	4.32064189470951e-05	4.27481919312103e-05	4.21901352830486e-05	3.97108449612627e-05	4.03639738990643e-05	4.21894951251319e-05	4.31593784315644e-05	4.13406360257994e-05	3.92354982166718e-05	4.03943727864899e-05	4.15831930609074e-05	3.92361948540212e-05	4.21968160810492e-05	4.37035061373949e-05	4.3194345380968e-05	4.31571700843549e-05	4.08007794467071e-05	4.32236548523432e-05	4.13728097307533e-05	4.14478344784953e-05	4.31436600990018e-05	3.98092055107069e-05	4.15012020948683e-05	4.16726286262778e-05	4.32111707150479e-05	3.9746662699776e-05	4.12624071137328e-05	4.5185611914129e-05	4.38275496401481e-05	3.92324635964514e-05	4.34164784685418e-05
100.38	3.65219237631982e-05	3.7371435492625e-05	3.81750112440697e-05	3.63329324851355e-05	3.5932147735736e-05	3.81010298399711e-05	4.5400626228738e-05	4.825384381996e-05	4.78410214469012e-05	4.31829157879123e-05	4.431988887816e-05	4.27573859738748e-05	4.76276941144106e-05	4.61100013630641e-05	4.07363270945188e-05	4.22949571507348e-05	4.60778251458782e-05	4.09771235510948e-05	4.57306476641866e-05	4.49532477883852e-05	4.7278447581797e-05	4.52442809037243e-05	4.10814790397104e-05	4.33055325280677e-05	4.63436562559165e-05	4.51510894459086e-05	3.89339629948761e-05	4.24444705134551e-05	4.36295171786957e-05	3.99071931552632e-05	4.44453931624617e-05	4.6441485673892e-05	4.64423111778636e-05	4.41587626715274e-05	4.47003786757071e-05	4.52625666803028e-05	4.162137905511e-05	4.37519457503139e-05	4.54142649909543e-05	4.14041043805e-05	4.61399773533898e-05	4.65957782766773e-05	4.57676758479374e-05	3.97889357584026e-05	4.44384562588665e-05	4.76220463400571e-05	4.54140850647203e-05	4.27644949753474e-05	4.79280705302686e-05
120.38	3.71899987170379e-05	3.98008649515253e-05	3.82274507456702e-05	3.92750028530568e-05	3.92407790515938e-05	4.15892331936108e-05	4.7884091470749e-05	5.00560417845425e-05	4.94659747314045e-05	4.43230743274278e-05	4.83702334375925e-05	4.62316238801269e-05	4.9095230640461e-05	4.56042939070309e-05	4.60838879613597e-05	4.43837276073353e-05	4.76381467552837e-05	4.25604843077854e-05	4.74921924976493e-05	4.54678016725992e-05	4.84467112342878e-05	4.69321834793987e-05	4.28336154143261e-05	4.60720949553157e-05	4.81498976823449e-05	4.64839816492464e-05	4.06566588219399e-05	4.41015265268494e-05	4.34498396587921e-05	4.46902901339745e-05	4.91111989970231e-05	4.86662087191653e-05	4.78942162304875e-05	4.49429409123192e-05	4.54454572445192e-05	4.64840401575726e-05	4.29200367516527e-05	4.50060934059066e-05	4.66348277552475e-05	4.34829363258554e-05	4.86846151934002e-05	4.9374284286086e-05	4.796857319098e-05	4.09375086974604e-05	4.60916307043454e-05	5.29190441360039e-05	4.49493570283107e-05	4.61608953181464e-05	5.00936580446593e-05
140.38	4.24113600238595e-05	4.52857407212084e-05	4.83646508138083e-05	4.38672435237447e-05	4.60840813535797e-05	4.66477086147231e-05	5.35561269589105e-05	5.55901232104131e-05	5.62184911931276e-05	5.12943309811947e-05	5.34205197091022e-05	5.39264855216282e-05	5.44024389053731e-05	5.41809868453434e-05	4.994692009956e-05	5.06422776644747e-05	5.22480368838499e-05	4.66845199277339e-05	5.33339493610804e-05	5.21308761771567e-05	5.42086268107406e-05	5.44466966052801e-05	4.87638733594787e-05	5.1980922314142e-05	5.358723706583e-05	5.34946903465671e-05	4.73336914532994e-05	5.0910651177684e-05	4.93680505694102e-05	5.04159431266829e-05	5.2102179059293e-05	5.65401267403169e-05	5.40475794097462e-05	5.27504866140478e-05	5.3941537546862e-05	5.17344852484297e-05	4.80010649953302e-05	5.2155527136041e-05	5.49226439684694e-05	5.15009128069148e-05	5.31072192037481e-05	5.55989662047577e-05	5.50601031583522e-05	4.68545755574196e-05	5.491169209244e-05	5.28388683056573e-05	5.00252541913136e-05	5.3124304028416e-05	5.57266463444509e-05
160.38	4.6168341946988e-05	4.93611992532757e-05	5.14772633501848e-05	4.68245082470339e-05	5.08430323964921e-05	5.01136725908814e-05	5.61276412357282e-05	5.80530112785768e-05	6.00698943399095e-05	5.53554148540662e-05	5.79874283562422e-05	5.74420130894346e-05	5.83701188107454e-05	5.63097173723421e-05	5.12010359374502e-05	4.88658569241219e-05	5.4994693165742e-05	4.92917930532675e-05	5.61879857697947e-05	5.56646252514228e-05	5.63535320266726e-05	5.76046840078729e-05	4.80497218713966e-05	5.66650548821075e-05	5.69182457115244e-05	5.6626249346263e-05	4.94614321226691e-05	5.1088989289085e-05	5.20317827304871e-05	5.37592507155859e-05	5.61103272803869e-05	6.11209054132005e-05	5.90528310385288e-05	5.30416675477785e-05	5.61145566872485e-05	5.58387464801991e-05	5.0270055237871e-05	5.38205658340718e-05	5.56262839734151e-05	5.53532366948195e-05	5.8119093854718e-05	6.23754147286491e-05	5.97815115395523e-05	5.10393180245116e-05	5.73454049713649e-05	6.1540342784071e-05	4.78568257939103e-05	5.9061603897993e-05	6.06686968862044e-05
180.38	5.06413385319517e-05	5.22357141151047e-05	5.40188942558309e-05	5.19263296108724e-05	5.1780500263898e-05	5.28782975246974e-05	6.02013071343805e-05	6.47608332622496e-05	6.24785742474562e-05	6.29147363614746e-05	6.28713420263095e-05	5.95846457384878e-05	6.42419846843136e-05	6.01973228320011e-05	5.80254375101311e-05	5.34541724963675e-05	5.99930600773282e-05	5.5553581176615e-05	6.14369980469904e-05	5.87498874444713e-05	6.15744881187991e-05	6.02203183067565e-05	5.95983480732586e-05	6.17314752506411e-05	6.32732578633647e-05	6.12086714218422e-05	5.71323998840243e-05	5.9085744352836e-05	6.29152299218543e-05	5.48687426987798e-05	6.06810393033557e-05	6.49785558792376e-05	6.18171875115163e-05	5.95733891505827e-05	5.86085682647843e-05	6.20985322386237e-05	6.24189859866463e-05	6.09903592945683e-05	6.14968703593048e-05	5.89640229685642e-05	6.11038889943057e-05	6.49245372141815e-05	6.3333776259446e-05	5.62618408539313e-05	6.13260478876352e-05	6.35005159995398e-05	5.58088590239758e-05	6.73180480150276e-05	6.3924542081584e-05
200.38	5.44871752866091e-05	5.77033015420542e-05	5.76430727531423e-05	5.69083688065607e-05	6.28957209356224e-05	5.79561863250476e-05	6.64636439661053e-05	6.98385253592871e-05	6.88072615541211e-05	7.07075101934389e-05	6.39857027388496e-05	6.42165254404763e-05	6.68863020621907e-05	6.34233099409557e-05	6.45177164978253e-05	5.88567360036797e-05	6.4309373324019e-05	6.57898317734888e-05	6.56447940330447e-05	6.35204152712888e-05	6.68064022405688e-05	6.5428877397925e-05	6.60081783350497e-05	6.31625850166825e-05	6.72787902847815e-05	6.37760219006683e-05	6.4710672462833e-05	6.41119240574652e-05	6.60877706658367e-05	5.75403584205732e-05	6.48649432632873e-05	7.22125604798275e-05	7.00120725032123e-05	6.30332673387899e-05	6.24792832418535e-05	6.95785270685167e-05	6.93957904148794e-05	6.74478555602627e-05	6.48992418178117e-05	6.9277973978186e-05	6.56531387864119e-05	7.32275169357007e-05	6.69794638544303e-05	6.69940297475352e-05	6.64805340085927e-05	6.72602710812033e-05	6.52737534955669e-05	8.08948026102191e-05	6.76034984570061e-05
220.38	5.79162200298506e-05	5.61754889642004e-05	6.19581875020945e-05	6.02097856789326e-05	6.35158076711725e-05	5.94485591365909e-05	6.98726109245363e-05	7.44115592631281e-05	7.24550507981357e-05	7.52242473332082e-05	6.94476002198164e-05	6.96761124638211e-05	7.13778237165883e-05	6.85284712241762e-05	6.60467788103924e-05	6.05959599344591e-05	6.75789813242887e-05	6.68443712983222e-05	7.10318064575989e-05	6.53925736496218e-05	7.35170766453495e-05	6.70392033884009e-05	6.81670480460563e-05	6.89485625387952e-05	7.37201350251413e-05	6.90511122308271e-05	6.66368011101641e-05	6.76635294542517e-05	6.94186712578697e-05	6.02486264309054e-05	6.76141053564307e-05	7.73211552722606e-05	7.42238556398203e-05	6.79702228955315e-05	6.66037066774028e-05	7.46942554685198e-05	6.78108159036322e-05	7.14793168662637e-05	6.92016656801162e-05	7.06781415239771e-05	6.99123214703892e-05	7.39813210410751e-05	7.32173617998711e-05	6.96820852831704e-05	7.01845978160348e-05	7.27329006848823e-05	6.65098828919052e-05	8.18080125279919e-05	7.13970960369435e-05
240.38	5.4072909660833e-05	5.93715670008751e-05	5.79824810718442e-05	5.69855434698668e-05	6.1074250402992e-05	5.60609858943174e-05	6.88484241130654e-05	6.90247433093745e-05	6.82529853711831e-05	7.1425381634001e-05	6.38283009392711e-05	6.65988021914246e-05	6.64242000334215e-05	6.39461087922101e-05	6.22560140865179e-05	5.69780959010061e-05	6.47627394178398e-05	6.48034419803714e-05	6.6556066899359e-05	6.35325034160192e-05	6.80244646874594e-05	6.47563572726832e-05	6.48858814463393e-05	6.39892100039223e-05	6.84455481316288e-05	6.55041482241415e-05	6.71665430432767e-05	6.26162501320401e-05	6.64479301460911e-05	5.75886412751986e-05	6.5179480029514e-05	7.36985303512707e-05	7.00924000629331e-05	6.49911226636564e-05	6.32705878746719e-05	7.00784846170402e-05	6.71165381360119e-05	6.71147070040776e-05	6.62282762379167e-05	6.74564425900679e-05	6.82390341905341e-05	7.13891026067662e-05	6.88531211452076e-05	6.6594642251335e-05	6.96545785422522e-05	6.9100600006169e-05	6.17465263724177e-05	7.50812990167858e-05	6.71860435317133e-05
260.38	4.83327150104097e-05	5.13003551582401e-05	5.51524033473605e-05	5.40514501385136e-05	5.48227189834647e-05	5.30544309369604e-05	6.11583332561639e-05	6.35302712173837e-05	6.23819346035402e-05	6.52077458864512e-05	6.03318896360474e-05	5.8377073530832e-05	6.26929884159382e-05	5.89088734398368e-05	5.7128729309994e-05	5.18474083016887e-05	5.79028568231488e-05	5.74154019669446e-05	6.08717614133978e-05	5.74523894395875e-05	6.01080627906222e-05	5.72039380530805e-05	5.84197451230806e-05	6.05975553622318e-05	6.38942992344502e-05	5.88746692883687e-05	6.09787533783696e-05	5.78621846169562e-05	5.89258948237215e-05	5.32927476428293e-05	5.9791576539747e-05	6.70806466078808e-05	6.70586032996473e-05	5.83916596833087e-05	5.81905067236803e-05	6.28807971188345e-05	5.92200512124222e-05	5.78694531917084e-05	5.8839542913167e-05	6.23736976794422e-05	6.11436525519177e-05	6.82053677563848e-05	6.27148280461837e-05	5.91900631072583e-05	6.24070489437594e-05	6.10304053279803e-05	5.48333717087111e-05	6.81195893562126e-05	6.2946126633688e-05
280.38	4.42344861684135e-05	4.5890534642011e-05	4.84083405451305e-05	4.95892478258492e-05	4.91471868206956e-05	4.64124749783243e-05	5.87793097397484e-05	5.96800942933751e-05	5.90494610577635e-05	6.39627222476813e-05	5.46029594517397e-05	5.56191975804733e-05	5.76987781757228e-05	5.48294156949125e-05	5.61602662303844e-05	5.03165324974842e-05	5.65936734554568e-05	5.39362604777287e-05	5.71754522120484e-05	5.38910660259596e-05	5.65739548009627e-05	5.61994834855225e-05	5.53284423272886e-05	5.52551202496586e-05	6.06918673611104e-05	5.54425640745424e-05	6.03823591949498e-05	5.41343129058439e-05	5.94520563362755e-05	5.03506945839129e-05	5.56970607627125e-05	6.25729620040312e-05	6.1835497886809e-05	5.57254761887652e-05	5.49706727452862e-05	6.04089412498325e-05	6.00149089384254e-05	5.53403874351392e-05	5.65006157059344e-05	5.518370463356e-05	5.89718267954134e-05	5.95494858679763e-05	6.03926600693655e-05	5.80415482355887e-05	5.84478267329564e-05	5.95300746551719e-05	5.36617223444973e-05	6.14831598305899e-05	5.75158888263176e-05
300.38	4.10784759317633e-05	4.5417251355934e-05	4.60917797438735e-05	4.56608105552958e-05	4.85751456939395e-05	4.41304813967018e-05	5.64518217729707e-05	5.53826686560443e-05	5.5937642535126e-05	6.1147881375199e-05	5.32069265677862e-05	5.19071749743034e-05	5.42944373891591e-05	5.31662745579933e-05	4.94083598652975e-05	4.80771925752381e-05	5.17124280271783e-05	5.1299854203814e-05	5.46180758365422e-05	5.11228808827049e-05	5.24190256659119e-05	5.2177453427099e-05	4.86204311673594e-05	5.20311068130583e-05	5.72598876239033e-05	5.20826130045495e-05	5.63658990054909e-05	5.08412459756621e-05	5.25757568529452e-05	4.81823409258561e-05	5.12305044322058e-05	5.87366183111537e-05	6.02785491022425e-05	5.22575456173587e-05	5.15556870764589e-05	5.69874591508899e-05	5.22206823066522e-05	5.06314810376073e-05	5.20927427944206e-05	5.28939494975042e-05	5.56435825462208e-05	5.99046380241591e-05	5.5532417322771e-05	5.22290026744316e-05	5.55398800538456e-05	5.51292125414621e-05	4.91948167044116e-05	5.95792867640635e-05	5.32552128902416e-05
320.38	4.41050243091608e-05	4.5091813207717e-05	4.73117814970059e-05	4.76579819487766e-05	4.66402290660199e-05	4.56689917013074e-05	5.41993893034846e-05	5.62928815269003e-05	5.56622910127283e-05	5.96339884993871e-05	5.1877486752885e-05	5.34342908805838e-05	5.52126795795605e-05	5.2483388136708e-05	5.02071739084401e-05	5.06376783680823e-05	5.45445915827028e-05	5.20188166348687e-05	5.4341269869572e-05	5.14195696330918e-05	5.36236057203095e-05	5.23264027473222e-05	4.9097179355523e-05	5.37909136930423e-05	5.85213346849946e-05	5.39244454987761e-05	5.25518232979252e-05	5.12280177770315e-05	5.31898896744127e-05	4.8353705046361e-05	5.29325158471056e-05	5.99566086309871e-05	5.97703369830494e-05	5.346202447493e-05	5.31609307851291e-05	5.84227321546004e-05	5.29542678742371e-05	5.33517052999973e-05	5.54731575823242e-05	5.45091686238492e-05	5.55246366441157e-05	6.02008289224441e-05	5.76457271094517e-05	5.23819521750119e-05	5.66428172869591e-05	5.55234403350721e-05	4.95649417668599e-05	5.77975695119054e-05	5.56706086040952e-05
340.38	4.32425408993754e-05	4.60692603368918e-05	4.84337621749932e-05	4.83531237068575e-05	5.22504825309092e-05	4.50343707914094e-05	6.30598853876909e-05	5.74957544557747e-05	5.68729801581241e-05	6.19855828076154e-05	5.46897505838849e-05	5.51020103893226e-05	5.62987139344834e-05	5.32463458211361e-05	5.36057925211661e-05	5.18374048320353e-05	5.34437069117297e-05	5.46607392445715e-05	5.52888555352955e-05	5.3044450248945e-05	5.44865362117456e-05	5.54147818126461e-05	5.46721266369313e-05	5.56286087319779e-05	5.84963224397226e-05	5.38981657147601e-05	5.94278195175363e-05	5.21578730170025e-05	5.80906557993155e-05	4.85070898055302e-05	5.326489668739e-05	6.1272893728406e-05	6.21797102669251e-05	5.36790446487065e-05	5.56060699831797e-05	5.94895458131466e-05	5.96968458242074e-05	5.30820415514545e-05	5.54043219942249e-05	6.03782913784005e-05	5.72965858147508e-05	6.02509632992672e-05	5.84759600810357e-05	6.09747062169147e-05	5.63219076272439e-05	5.67407587158574e-05	4.99102668169527e-05	5.91962389394405e-05	5.56423273303465e-05
360.38	4.39393303826828e-05	4.70907033175749e-05	4.81112621961534e-05	4.94131832330238e-05	5.05613962232701e-05	4.78359180066241e-05	5.91673066384573e-05	6.15303473067537e-05	5.91479147564288e-05	6.33512123956335e-05	5.53578826981795e-05	5.89298628010183e-05	6.03230889033034e-05	5.6239098585013e-05	5.20340189708178e-05	4.95447705628424e-05	5.80446625897355e-05	5.43341261964485e-05	6.02770601945477e-05	5.58014385392467e-05	5.72100368672185e-05	5.5726454138799e-05	5.27194183045901e-05	5.65399910233829e-05	6.20736498326348e-05	5.67253172162707e-05	5.57163706192185e-05	5.44608935500788e-05	5.50691200192942e-05	5.04333356245922e-05	5.80397247800655e-05	6.27372608992845e-05	6.6533157886061e-05	5.89348295318422e-05	5.50515261288587e-05	6.43698648421011e-05	5.64265568909635e-05	5.67605813066536e-05	5.90039613062825e-05	5.80551874308003e-05	6.04865770009169e-05	6.20297817579391e-05	6.27990068520012e-05	5.7871062383765e-05	6.00365672381926e-05	6.21637128611229e-05	5.27558565273334e-05	6.23857653347413e-05	5.95856698813905e-05
380.38	4.11803940256252e-05	4.47663750595001e-05	4.65753819119595e-05	4.55582486565626e-05	4.199222745178e-05	4.50009502904428e-05	5.46332199463393e-05	5.69547476161027e-05	5.57492007266254e-05	5.52462819891444e-05	5.06948268678705e-05	5.54599999582422e-05	5.61459984147412e-05	5.4975489419987e-05	4.97711775931696e-05	4.41100119807836e-05	5.42888715714712e-05	5.36673965698878e-05	5.54338765408599e-05	5.5140991332227e-05	5.4342131182363e-05	5.27403532272548e-05	4.86224315916958e-05	5.40094774043859e-05	5.82164619258036e-05	5.51020218733351e-05	5.40738450899167e-05	5.33600060094459e-05	5.26360324264594e-05	4.65415241369002e-05	5.17266703785745e-05	5.77621293665043e-05	6.27772067238459e-05	5.65817880161185e-05	5.54959382155838e-05	5.95934569808361e-05	5.55497228981638e-05	5.33792232064522e-05	5.38059904349276e-05	5.59836471870045e-05	5.80980053783544e-05	5.9438197935995e-05	6.08026345416244e-05	5.1623592084815e-05	5.72527346466426e-05	5.65970054893989e-05	4.95157651569939e-05	6.05448742828172e-05	5.60943612150887e-05
400.38	4.27586456205981e-05	4.54079514198428e-05	4.44739590434245e-05	4.33670959928851e-05	4.79208972517564e-05	4.30639742335044e-05	6.02967027262631e-05	5.48133847075702e-05	5.21152092929765e-05	6.9836110039909e-05	5.04691809314118e-05	6.1641363078532e-05	5.19493598810469e-05	5.55528598321891e-05	5.51859374741196e-05	4.97619148437678e-05	5.25890350802381e-05	5.45357023000403e-05	5.06698789600518e-05	4.78120104585135e-05	5.16077298691298e-05	5.61336885240482e-05	5.07199941803938e-05	5.25648564270978e-05	5.27243722358474e-05	5.12081762438593e-05	5.78183994105724e-05	5.28911801397003e-05	5.14291993754413e-05	4.70148561658912e-05	5.09849386481519e-05	6.10705385688703e-05	6.05405065147123e-05	5.73327994477888e-05	5.39455914769575e-05	5.72821231756376e-05	5.59732869472488e-05	5.32435699021374e-05	5.37017960526099e-05	5.89244547645131e-05	5.69220498775909e-05	5.73141503508452e-05	5.81767988891872e-05	6.1900068115642e-05	5.45781820177441e-05	5.23886133062371e-05	4.87975930918772e-05	6.32304859733791e-05	5.21136407331727e-05
420.38	4.21179911938253e-05	4.28051616138065e-05	4.28082510867224e-05	4.33463303738823e-05	4.24917434580373e-05	4.0760969969289e-05	5.63992993723825e-05	5.22698347165664e-05	4.8891139261308e-05	5.2450618349401e-05	4.771492461676e-05	5.63762476266931e-05	5.09723015783124e-05	5.16224434500948e-05	4.94716863938478e-05	4.70651748952992e-05	5.10367888396083e-05	5.15711889703933e-05	5.0256396450139e-05	4.91611476807477e-05	4.89615091399893e-05	5.04478882979651e-05	5.0740763291886e-05	5.05045670213628e-05	4.85043338768675e-05	4.83250649391041e-05	5.56892793486052e-05	5.12003756423692e-05	4.98677230072359e-05	4.62690061021746e-05	4.64668079092403e-05	5.38606224590469e-05	5.83295428702316e-05	5.44971780438282e-05	5.16344008858143e-05	5.3822651429658e-05	5.5838260153477e-05	5.31540927009781e-05	5.08436078431865e-05	5.96203297243761e-05	5.3451932472699e-05	5.27749411811794e-05	5.47219435492581e-05	5.56678695397947e-05	5.17187469363093e-05	5.08308772182778e-05	5.14468392898036e-05	5.50816678664138e-05	5.06286697696993e-05
440.38	3.95734279011846e-05	4.01732796999978e-05	3.9969246231752e-05	4.02156600699571e-05	3.96432295313395e-05	3.99599223367469e-05	5.2504417970931e-05	4.71673400136986e-05	4.57097819732816e-05	5.16642409560489e-05	4.47705203239461e-05	5.42199429042776e-05	4.64747607311322e-05	4.80725441757568e-05	4.86134752560308e-05	4.34204624691557e-05	4.8651920533293e-05	4.9488714748538e-05	4.70942479526184e-05	4.49224425163304e-05	4.61560814356653e-05	4.72597923014105e-05	4.78780972305385e-05	4.6794660908038e-05	4.39950410040162e-05	4.38373307695299e-05	5.30791375000663e-05	4.74999825029922e-05	4.77433681660613e-05	4.17663764900555e-05	4.21644282475715e-05	5.06008637220622e-05	5.26579182954239e-05	5.25755865985444e-05	4.84024051171335e-05	5.08960117830418e-05	5.26016379008136e-05	4.89376922880565e-05	4.82638986533894e-05	5.74003819076624e-05	4.88882023099018e-05	4.75332161236257e-05	5.11047392427214e-05	5.30286486776553e-05	4.96043973025338e-05	4.58043679859965e-05	4.63520094344415e-05	5.35002627146512e-05	4.68271417707313e-05
460.38	3.88203185038568e-05	3.81960894410194e-05	3.73681405362411e-05	3.85677056106816e-05	3.58591354607753e-05	3.75929645035862e-05	4.96642609353634e-05	4.47607388936798e-05	4.45430149413607e-05	4.983885661205e-05	4.19129071632774e-05	5.53187400962625e-05	4.59778620355148e-05	4.38752052644348e-05	4.67203423526166e-05	4.41947540168133e-05	4.72373564666837e-05	4.93109278430326e-05	4.3790301138546e-05	4.23024346310609e-05	5.09444535303562e-05	4.56554994129382e-05	4.69540188591579e-05	4.66301988114763e-05	4.37033083183782e-05	4.26616562214457e-05	4.78136649014971e-05	4.50722179775937e-05	4.78810424026104e-05	4.05379112849669e-05	4.06193775593359e-05	4.84775254057403e-05	5.1832987703288e-05	4.88253158218148e-05	4.8826040812119e-05	4.56711996461612e-05	5.05210850504698e-05	4.75043555358472e-05	4.97336838866089e-05	5.6851895827117e-05	5.15636806422279e-05	4.53114959263223e-05	4.79451741406326e-05	5.09205121482067e-05	5.22919512687079e-05	4.6635607984926e-05	4.79541507204472e-05	4.83486854477078e-05	4.33467957425011e-05
480.38	3.58693152190075e-05	3.4372146488239e-05	3.33090748080689e-05	3.38928456326807e-05	3.32002464083291e-05	3.46724181884226e-05	4.64266770920043e-05	3.87787138538925e-05	3.90720457029673e-05	4.14815183503786e-05	3.91956347679672e-05	4.74692746491798e-05	3.87653786151413e-05	4.05829958685296e-05	4.17635608373152e-05	4.21729608139268e-05	4.27614830965233e-05	4.32064702133095e-05	4.59664218942649e-05	4.20831768538317e-05	3.63828385471831e-05	4.03172286286904e-05	4.08607851666014e-05	3.97969321083596e-05	3.5624814150733e-05	4.23259550330834e-05	4.51761559038254e-05	3.97749599819569e-05	4.04888667524448e-05	3.81179532706521e-05	4.06296700660024e-05	4.44774746724195e-05	4.09764090548743e-05	4.35564669323697e-05	4.13005952447382e-05	3.99368319712636e-05	4.37011517506453e-05	4.0388776458217e-05	3.79551562596473e-05	5.42588916909083e-05	3.97652814655956e-05	4.16220327131894e-05	4.20881318492407e-05	4.72521629645849e-05	3.83169455627474e-05	3.80273723645237e-05	4.09254038040297e-05	4.20755596174793e-05	3.75629545454149e-05
500.38	3.5431880788339e-05	3.44474402015928e-05	3.4526534398215e-05	3.58202496110973e-05	3.39047935486919e-05	3.55990384385669e-05	3.51442843000881e-05	3.7818040509106e-05	3.79500803262179e-05	3.79742463547537e-05	3.74293774414386e-05	3.96757553262958e-05	3.72222868882574e-05	3.90929669340126e-05	3.54823323125772e-05	3.41518453968167e-05	4.07493990126284e-05	3.83157213806401e-05	3.36148332254992e-05	3.40768142293288e-05	3.50801525729427e-05	3.52710510471119e-05	3.89776209979538e-05	3.83636650901023e-05	3.35066688731248e-05	3.2047677927563e-05	3.58502480797915e-05	3.79935416230701e-05	3.61535648019489e-05	3.62615975505507e-05	3.51164105575418e-05	3.43591840263028e-05	3.83383544894788e-05	4.14742783060764e-05	3.74550484170122e-05	3.82531607005432e-05	4.10818119871981e-05	4.12840178584057e-05	3.96657234754313e-05	4.01586710310388e-05	3.77627955996728e-05	3.80695880788307e-05	4.0964341902805e-05	3.86952365012158e-05	3.80790268180648e-05	3.55570819265284e-05	3.9177123908631e-05	3.7932280463378e-05	3.7764597111648e-05
520.38	3.78917793524631e-05	3.75723975731597e-05	3.59585407203885e-05	3.70963855325578e-05	3.6151184560618e-05	3.67861420050683e-05	4.05906050458469e-05	3.79190683647507e-05	3.86754273691482e-05	3.94274482772444e-05	3.7096522167365e-05	4.09538754325012e-05	3.87693914103297e-05	3.76725126179848e-05	3.88219524688481e-05	3.8030317062103e-05	3.94844297207866e-05	3.95475306544988e-05	3.72444442738926e-05	3.71531077988677e-05	3.71002165715776e-05	3.73910034087299e-05	3.95064978908827e-05	3.83615078378865e-05	3.66375219247415e-05	3.71324703480269e-05	3.86921830604006e-05	3.68257568452959e-05	3.76401707485251e-05	3.60700666686664e-05	3.57222700124594e-05	3.90058361395382e-05	4.19033788901276e-05	3.9813291262515e-05	4.10665370863046e-05	3.92181322190752e-05	4.04192205071829e-05	3.96142266008379e-05	3.86063854067113e-05	4.54849373275723e-05	3.97674650135569e-05	3.83117215420372e-05	4.01981241109367e-05	3.94977858738507e-05	3.84037166022742e-05	4.12630483638171e-05	3.82032092770767e-05	3.85206203616442e-05	3.65707191761201e-05
540.38	3.90889164307879e-05	3.63849268872588e-05	3.72682867389431e-05	3.83335859183881e-05	3.69831225927388e-05	3.77385034131262e-05	3.74360263324362e-05	3.73547556282211e-05	3.8004282083272e-05	3.82021007009667e-05	3.70388999001767e-05	3.88735327496869e-05	3.70026723401598e-05	3.69054881707066e-05	3.78465986428765e-05	3.94519020857835e-05	3.86983698878292e-05	3.85121259194305e-05	3.8189843114929e-05	3.69340171388468e-05	3.69935622411754e-05	3.71844550391884e-05	3.86681435859163e-05	3.78122032999747e-05	3.65527453975638e-05	3.64255095793334e-05	3.78110270691698e-05	3.64315156702604e-05	3.73247726331588e-05	3.48534454345467e-05	3.55775036686937e-05	3.73804252748613e-05	3.87093805151474e-05	3.95022327674601e-05	3.76360676566957e-05	3.78489531549902e-05	4.05316828234177e-05	3.82579869255619e-05	3.76256351096573e-05	4.0959256969915e-05	3.94340142551435e-05	3.82908370260303e-05	3.98757371950398e-05	3.88494634843371e-05	3.85705575515425e-05	3.82817418711166e-05	3.77228148913986e-05	3.74904103665125e-05	3.66131702426954e-05
560.38	3.92075333175377e-05	3.75579111342485e-05	3.75579159591697e-05	3.88129045204309e-05	3.74821514445343e-05	3.80906473681635e-05	3.8103685825509e-05	3.82424644105975e-05	3.79766314911845e-05	3.83230392033838e-05	3.63531563957195e-05	3.73143148151517e-05	3.81088279966703e-05	3.64056060776749e-05	3.84053755296888e-05	3.86637551577439e-05	3.80918581478643e-05	3.90161811020721e-05	3.79264458361718e-05	3.70063231842847e-05	3.68360190505974e-05	3.73872469489917e-05	3.93726459683759e-05	3.662105945805e-05	3.73136593937073e-05	3.74861524412423e-05	3.71209445405333e-05	3.66179774070356e-05	3.8222528172325e-05	3.4062833696763e-05	3.59931195628898e-05	3.76179366101105e-05	3.80752633076411e-05	3.70635994862614e-05	3.74767819866912e-05	3.69738119213579e-05	4.0450546723338e-05	3.88365670440087e-05	3.82389390984065e-05	3.925358857496e-05	3.80190177144006e-05	3.86125854950088e-05	3.92259946760116e-05	3.85267830079799e-05	3.83675763211248e-05	3.76287103321651e-05	3.69085276564452e-05	3.68935166318445e-05	3.61959485650212e-05
580.38	4.02202442441523e-05	3.87344126647598e-05	3.81868943780287e-05	3.97606524365029e-05	3.86451718277486e-05	3.91001430885356e-05	3.91789147611424e-05	3.87541785175217e-05	3.92499879824645e-05	3.86033260992241e-05	3.69612446766784e-05	3.84484406447049e-05	3.86476317391839e-05	3.68217897947515e-05	3.95139314692207e-05	3.85128982360738e-05	3.85983154959766e-05	4.01705892894034e-05	3.90555954989411e-05	3.72252467270974e-05	3.84095003123572e-05	3.72645928469356e-05	3.89854461872696e-05	3.80337758104615e-05	3.81300729110419e-05	3.81891366636702e-05	3.77088968412569e-05	3.7427068685908e-05	3.76132794535732e-05	3.57531070671971e-05	3.68479010540352e-05	3.9023828525762e-05	3.79799699922631e-05	3.89684667510544e-05	3.73221132926288e-05	3.84413272730074e-05	3.97103598458353e-05	3.96040760724441e-05	3.9063540397767e-05	3.84464079354086e-05	3.82227772162676e-05	3.78087047048445e-05	3.85950291726944e-05	3.8557732925903e-05	3.9368049270599e-05	3.91800347505826e-05	3.92648917572358e-05	3.58839881726706e-05	3.71368111463313e-05
600.38	4.10725604922163e-05	3.81135823156975e-05	3.85438613573568e-05	3.93840223528214e-05	3.99087287130147e-05	3.97598293741585e-05	4.14711502189658e-05	4.13753970134206e-05	4.22387256389314e-05	4.02895369420455e-05	4.12274388367915e-05	4.02938424188607e-05	4.16549924303219e-05	4.02696902603092e-05	4.11115026071889e-05	4.10138231406366e-05	4.31460653754529e-05	4.06376390527995e-05	4.15009258832435e-05	3.93026250371662e-05	4.01098881792002e-05	3.99716343327808e-05	4.18039852411973e-05	4.04636933524453e-05	3.95532927197796e-05	3.93426808673199e-05	3.91007591477559e-05	3.92927764731733e-05	3.95040592648764e-05	3.8082741465069e-05	3.94117980271817e-05	4.24056869100477e-05	4.20444764879716e-05	4.01048100584779e-05	4.06070916754751e-05	4.12065252879646e-05	4.23739883976397e-05	4.1625263367876e-05	4.18390916832833e-05	4.21300039938435e-05	4.25714853666603e-05	3.96171191765317e-05	4.14482689292481e-05	4.18281462980301e-05	4.22056627242716e-05	4.06163685722623e-05	4.02191478424106e-05	3.96713457093683e-05	3.95979233934199e-05
620.38	4.11525421644248e-05	3.85522293013322e-05	3.79345108015545e-05	4.06706043935973e-05	3.8933323691897e-05	3.93241341667048e-05	4.74521797047425e-05	4.78357274777098e-05	4.7393114837898e-05	4.58916167739928e-05	4.63227992599988e-05	4.53314545699501e-05	4.67988226054198e-05	4.38682807763387e-05	4.55216941755249e-05	4.68528023843809e-05	4.74942791924138e-05	4.72009294040677e-05	4.62533563124173e-05	4.38856473563228e-05	4.57459872163458e-05	4.53051810843276e-05	4.80762569118584e-05	4.53774597418093e-05	4.57546005901903e-05	4.41211639631237e-05	4.37604576932429e-05	4.44934232999313e-05	4.49207015566144e-05	4.26678520642056e-05	4.42215311424654e-05	4.74228401343372e-05	4.75619084287352e-05	4.63074538471798e-05	4.48462638545624e-05	4.55649895588326e-05	4.84385518071507e-05	4.69290611375742e-05	4.63854912256946e-05	4.63124918391283e-05	4.71740022366656e-05	4.54851489461583e-05	4.58470592928195e-05	4.65887430541331e-05	4.55707180941171e-05	4.46925725029992e-05	4.51558624970472e-05	4.56128053213052e-05	4.44806707281581e-05
640.38	4.05672217450812e-05	3.6935113491013e-05	3.73094934273485e-05	3.9283233128881e-05	3.84042739463938e-05	3.86463246314769e-05	5.20196000289666e-05	4.97300264979938e-05	5.22008546656848e-05	5.14905373508357e-05	5.1669232064212e-05	5.17573290502521e-05	5.09538427204457e-05	4.84748239603864e-05	5.15655621148335e-05	5.22624373098963e-05	5.24936197300226e-05	5.30663458163047e-05	5.06758639539322e-05	4.92917776318663e-05	5.057566706676e-05	4.87427970731859e-05	5.25783883888764e-05	5.1737890821087e-05	5.41939857253316e-05	5.07479918680528e-05	4.93881587878943e-05	4.45107064492172e-05	4.96298384749684e-05	4.61884457590979e-05	4.78815800755939e-05	5.56921171685626e-05	5.18595179064985e-05	4.97146818375455e-05	4.94520914889588e-05	5.06221529810284e-05	5.50555848448675e-05	5.12250229175594e-05	5.00273899998745e-05	5.02246505721834e-05	5.68467174729243e-05	4.94161110101328e-05	5.01805056417172e-05	5.22356223566891e-05	4.99659146632552e-05	5.01042612849574e-05	4.96838003626617e-05	4.84766414662114e-05	4.77102172545466e-05
660.38	3.96089205384667e-05	3.80449654795374e-05	3.88261596889718e-05	4.09255530147076e-05	3.97244625378429e-05	3.97470509473184e-05	6.32220578938914e-05	6.07755248995798e-05	6.29491290551473e-05	5.72736923832398e-05	6.68869040901708e-05	5.7725626579263e-05	6.17530771315194e-05	5.64840935686031e-05	6.47582661890091e-05	6.18777838390161e-05	6.15095112435974e-05	6.17040082712394e-05	6.00775412158605e-05	6.17080291477746e-05	5.8502395902528e-05	6.16937611810167e-05	6.23118060135173e-05	5.95814327987674e-05	6.64761507919169e-05	6.26021339168484e-05	5.82466732242189e-05	5.60145232726361e-05	6.50923330723578e-05	5.36786903725092e-05	5.66895045305224e-05	6.44822264355795e-05	6.44622147585247e-05	6.11465883241603e-05	5.9694345875377e-05	6.01614625506784e-05	6.52273032494657e-05	6.05214987604938e-05	6.11295381116264e-05	6.3528306452125e-05	7.59306393461759e-05	5.90222960688862e-05	6.11087287854276e-05	6.57854151290544e-05	5.91594065316894e-05	6.3890968697999e-05	5.9500734034032e-05	6.14114482158241e-05	5.71982055698579e-05
680.38	2.97346963129553e-05	2.90493042204525e-05	2.80313670883617e-05	2.95062352379715e-05	2.94440419307023e-05	2.92378392619477e-05	4.74567850091782e-05	4.91104424372649e-05	5.01888480633131e-05	4.93963391953229e-05	5.28333999895557e-05	4.80863773524626e-05	4.86100837021811e-05	4.84846611299833e-05	4.97585350667863e-05	5.35404093037247e-05	4.80002210914554e-05	5.29322873642866e-05	5.11045391406184e-05	4.75989360179897e-05	5.05579965268117e-05	4.91801969684535e-05	5.25655033027098e-05	4.87638347925505e-05	5.14613114815127e-05	4.89066204226686e-05	4.70620062873118e-05	3.96630829398918e-05	4.82422361634397e-05	4.7522546380936e-05	4.75144620253101e-05	5.48451729354661e-05	5.32876138023951e-05	5.44292114247965e-05	4.85968811525508e-05	5.53401108104681e-05	5.79581808156938e-05	5.31396590016436e-05	5.16075288892433e-05	5.35801736758913e-05	5.32296128131606e-05	5.25437692042748e-05	4.95491357103693e-05	5.47695670439795e-05	4.89794739941004e-05	5.21372998290521e-05	4.93363582383435e-05	5.3553050431076e-05	5.02316240110293e-05
700.38	1.04323705944359e-05	9.8104787366136e-06	9.24194485648453e-06	1.06559280391278e-05	9.76604638979879e-06	9.7899951324011e-06	1.27154100221622e-05	1.15171755434954e-05	1.29041960019435e-05	1.32435973975979e-05	1.23275878646778e-05	1.24633527005264e-05	1.28939134994285e-05	1.3763519216063e-05	1.20388172742785e-05	1.37690860834902e-05	1.51316374663994e-05	1.44911268062973e-05	1.4821722248861e-05	1.17031623882887e-05	1.30545129899854e-05	1.19323374421697e-05	1.4387404843193e-05	1.44885600400659e-05	1.43097129949595e-05	1.25024343522956e-05	1.28601323614353e-05	1.39375241351649e-05	1.42048668781287e-05	1.36732242689365e-05	1.29978137312368e-05	2.58901559937057e-05	2.39482135403775e-05	2.39114111343449e-05	2.15839120929168e-05	2.07447611477718e-05	2.25138874982379e-05	2.27094896749394e-05	2.22075469513594e-05	2.08304611993317e-05	2.19633895545984e-05	2.19290302673592e-05	2.11297468916947e-05	2.17942005523164e-05	2.15901237742108e-05	2.05134475946903e-05	1.97867201018201e-05	2.03393239137805e-05	1.95483662865345e-05
720.38	1.2827137704381e-05	1.21486376688753e-05	1.18016073833123e-05	1.33410238718897e-05	1.25585984476985e-05	1.28987160697349e-05	1.15714304703099e-05	1.23416483717831e-05	1.35789693973182e-05	1.41628297819188e-05	1.4638367360797e-05	1.44994525539401e-05	1.53088709694647e-05	1.52128255658245e-05	1.59532737427674e-05	1.71957918606348e-05	1.68543828052232e-05	1.69088333509446e-05	1.65032177891729e-05	1.61013530751164e-05	1.61410629207596e-05	1.61921627852293e-05	1.76120300374027e-05	1.66445065506357e-05	1.68822858162769e-05	1.71243337350041e-05	1.65990035845897e-05	1.60260591499741e-05	1.67674693829759e-05	1.54833244807946e-05	1.6643486717554e-05	2.13232859088569e-05	1.98232204488878e-05	1.95518621323268e-05	1.88050556215836e-05	1.93117295907094e-05	2.07297334632003e-05	2.03641895538002e-05	2.02027603494905e-05	1.74531166063978e-05	1.92910716206375e-05	1.81691827737612e-05	1.81686981772443e-05	1.94416003184474e-05	1.81533033135884e-05	1.97592075524091e-05	1.98508976947696e-05	1.86323648482572e-05	1.84183981984882e-05
740.38	1.49785091246318e-05	1.38170223576461e-05	1.38980050459443e-05	1.54032777541963e-05	1.44284799549692e-05	1.43766517163385e-05	1.3456864036312e-05	1.41533611291194e-05	1.58948576558717e-05	1.62619053839085e-05	1.69867361677945e-05	1.72801335226672e-05	1.81451719342849e-05	1.82803188361353e-05	1.95100378319179e-05	1.98095720004258e-05	1.95430797027108e-05	2.04352659271776e-05	2.01123992911475e-05	1.89743207079463e-05	1.97451646076169e-05	1.914496780364e-05	2.03880306561777e-05	1.99490195567646e-05	2.01791763762546e-05	2.07093342711866e-05	1.95787674735328e-05	1.96314767497422e-05	2.00688929786192e-05	1.96752365842524e-05	2.04707329464769e-05	2.41076076769762e-05	2.23889405286067e-05	2.16408080032628e-05	2.0999977245403e-05	2.12164994577248e-05	2.26208887308135e-05	2.315382465486e-05	2.18045707578964e-05	1.98560539629846e-05	2.11914478884729e-05	2.10770343215328e-05	2.12268673944945e-05	2.16244695765395e-05	2.09891985288545e-05	2.18434196085486e-05	2.21372773704494e-05	2.10537450170923e-05	2.11283273426608e-05
760.38	1.48428853491843e-05	1.43124227994272e-05	1.48115874791268e-05	1.57678789732116e-05	1.56335783048206e-05	1.54674256035833e-05	1.61349582157847e-05	1.72165898569369e-05	1.83231073661682e-05	1.94361808064252e-05	1.91371969778395e-05	1.98953824037099e-05	2.02909281728238e-05	2.06463504710618e-05	2.13830679794164e-05	2.20178091808184e-05	2.18632877867012e-05	2.24121827652535e-05	2.28187099374476e-05	2.13602530901881e-05	2.1805446296199e-05	2.12141510427364e-05	2.2762769687482e-05	2.24564278691338e-05	2.26532562778258e-05	2.16899275278362e-05	2.16338417408706e-05	2.18485177041944e-05	2.25507066785465e-05	2.13178673147081e-05	2.2095830249059e-05	2.50131455362617e-05	2.30900635057601e-05	2.25041023167469e-05	2.21954361869142e-05	2.27326369597423e-05	2.44829982347887e-05	2.3895634657651e-05	2.37824390519087e-05	2.18259929240205e-05	2.30054590882582e-05	2.22860285686034e-05	2.24081438967219e-05	2.28588661153914e-05	2.23610400725806e-05	2.3452628819279e-05	2.38746089677105e-05	2.29859160492492e-05	2.19757159408386e-05
60.40	3.67271771916468e-05	3.84737163793316e-05	3.62604077949908e-05	3.50954788600491e-05	3.61260352115282e-05	4.01962617985453e-05	4.27682561433055e-05	4.29453912716959e-05	4.54415217558129e-05	4.40196749863502e-05	4.45057991155642e-05	4.12012305837728e-05	4.42234106534924e-05	4.35279916470454e-05	4.23145927530098e-05	4.13489393740266e-05	4.47559273677734e-05	4.28616417647194e-05	4.46862086840327e-05	4.48456800120057e-05	4.18710902419691e-05	4.06653841471487e-05	4.10715945900483e-05	4.34657936597879e-05	4.22701181906726e-05	4.15070746579007e-05	4.08722854727684e-05	4.27271617722795e-05	4.40074892688541e-05	4.22611023584993e-05	4.24806431398851e-05	4.17545874335771e-05	4.29101094004176e-05	4.53903831284137e-05	4.53812137134216e-05	4.42908708218263e-05	4.3667845141515e-05	4.3196893735254e-05	4.50880515991331e-05	4.24645644183404e-05	4.43699818835623e-05	4.75204661842955e-05	4.31897938048541e-05	4.17019658634208e-05	4.52916761769062e-05	4.66890585384904e-05	4.33760079517714e-05	4.58213783184997e-05	4.40960454051757e-05
80.40	3.17716409494687e-05	3.24648845948694e-05	3.15852518230993e-05	3.38114925216485e-05	3.17854280626773e-05	3.35377798936592e-05	4.16350223018032e-05	4.1553398473366e-05	4.12746929680811e-05	4.08297141393678e-05	4.15492319564192e-05	3.88321337115457e-05	4.1064767583751e-05	4.21777714245636e-05	4.01256702908816e-05	3.76979029153436e-05	4.05503211270649e-05	3.94015776034375e-05	4.1785155544546e-05	4.21760383158848e-05	4.00985285463763e-05	3.94604143120528e-05	3.84812804184959e-05	4.06674401472536e-05	4.14719163542273e-05	3.90095154475907e-05	3.65244400057057e-05	3.84739804606324e-05	3.87198447488408e-05	3.89800022927932e-05	3.96697260067427e-05	4.18117014227412e-05	4.16973163074988e-05	4.10865250843263e-05	4.05979703327601e-05	4.0601564584923e-05	3.91160619175145e-05	3.98248647334029e-05	4.13722415389742e-05	3.71421048189446e-05	4.01033291670855e-05	3.99601560057492e-05	4.24368065871328e-05	3.85909474719667e-05	4.12685354973825e-05	4.27032771249381e-05	4.10524887453933e-05	3.90005140189533e-05	4.16885801103527e-05
100.40	3.75856553559057e-05	3.78872242558367e-05	3.905454051725e-05	3.74787768093163e-05	3.59660658651381e-05	3.79951163405845e-05	4.54441024956132e-05	4.81016071358986e-05	4.8107962351825e-05	4.35869124625771e-05	4.58629768699715e-05	4.29666233846121e-05	4.69540031279205e-05	4.58502231469514e-05	4.180023555349e-05	4.23975789514898e-05	4.69504804227286e-05	4.13922852809838e-05	4.53547440100809e-05	4.55619443665822e-05	4.60167825038651e-05	4.45544013812078e-05	4.05459536776636e-05	4.35789358615302e-05	4.68255742166642e-05	4.59457647568661e-05	3.8968723688331e-05	4.35273116111429e-05	4.23480435461762e-05	4.19781808357604e-05	4.47711733734709e-05	4.62072887255787e-05	4.62719056418575e-05	4.44854754500046e-05	4.43006724292024e-05	4.48208867446316e-05	4.13154983582857e-05	4.45900390889098e-05	4.58051507580072e-05	4.02306229684867e-05	4.65641602757761e-05	4.60149925787741e-05	4.53863579904249e-05	4.07504155726048e-05	4.65138591554287e-05	4.99092147021636e-05	4.43251225709701e-05	4.2454916403107e-05	4.71898418175704e-05
120.40	3.66324685397328e-05	4.02552502905452e-05	3.8814453915221e-05	3.94805065094074e-05	3.91434699478514e-05	4.23185250446659e-05	4.81822849329614e-05	4.86275399780616e-05	4.93421792376054e-05	4.46818991966526e-05	5.72458787592072e-05	4.64309080214564e-05	4.81474084169564e-05	4.62085379277964e-05	4.64899864101834e-05	4.47239030667569e-05	4.73616369648634e-05	4.30447726205195e-05	4.74999614800902e-05	4.5369648165618e-05	4.83113709624111e-05	4.63026918929757e-05	4.20183836612477e-05	4.52569942364922e-05	4.85488833367644e-05	4.63806490774466e-05	4.12650813088092e-05	4.37407612308724e-05	4.34914981819549e-05	5.77029195896822e-05	6.17204706015995e-05	4.88290279773937e-05	4.65385681972043e-05	4.60027021137915e-05	4.56785019204289e-05	4.57736165160852e-05	4.37543223014372e-05	4.50236954782658e-05	4.58539116758406e-05	4.37177720084349e-05	4.81444169201201e-05	4.82329051018884e-05	4.70932753816899e-05	4.09332117107319e-05	4.60373343707009e-05	6.37181532310935e-05	4.5017526818371e-05	4.46334496412198e-05	4.96235474694798e-05
140.40	4.3096133770587e-05	4.58928000110588e-05	4.78063208779398e-05	4.56079468605784e-05	4.69413514177135e-05	4.69853539700764e-05	5.36860075090082e-05	5.53061761367704e-05	5.55417388289354e-05	5.25820877021661e-05	5.49520502261195e-05	5.40471278969775e-05	5.41912512271712e-05	5.38607567490268e-05	5.04472110647705e-05	5.04610078954099e-05	5.40546858769748e-05	4.69503958203562e-05	5.19066434166328e-05	5.3520901409677e-05	5.42241745910198e-05	5.3273884342185e-05	4.78905116286259e-05	5.4065509192203e-05	5.41662647806868e-05	5.25063745218075e-05	4.75670846807826e-05	5.08206370468606e-05	4.91329241186762e-05	5.06165437160659e-05	5.30963009531898e-05	5.72422441014087e-05	5.34863635726004e-05	5.31885249980144e-05	5.39886644842228e-05	5.25995687086408e-05	4.8115627728357e-05	5.1863626102751e-05	5.41502254057375e-05	5.11656553815335e-05	5.41067095521616e-05	5.59657721516405e-05	5.47213080194956e-05	4.75325123149272e-05	5.58090134629125e-05	5.20230882202027e-05	4.98411292215321e-05	5.1965962251019e-05	5.63120395550968e-05
160.40	4.72833406824361e-05	4.9970464297199e-05	5.38369818021389e-05	4.88654267220114e-05	5.20424675757252e-05	5.07503822820898e-05	5.73408648292746e-05	5.95224587662343e-05	5.99855682797461e-05	5.68260758179232e-05	5.72930442634865e-05	5.68818408996326e-05	5.75603940673679e-05	5.74515984331393e-05	5.18022393204585e-05	4.93586715325656e-05	5.57522314834488e-05	5.06341588902136e-05	5.65398343523426e-05	5.64074612421116e-05	5.69639114893672e-05	5.80223909475436e-05	4.94114224843619e-05	5.72437094041139e-05	5.82436065514329e-05	5.67506172714966e-05	5.11468843496027e-05	5.21363917525904e-05	5.3208564184796e-05	5.38378904147217e-05	5.68048477302306e-05	6.17646658900271e-05	5.83883288119609e-05	5.33130835409292e-05	5.61704108352317e-05	5.76131101306838e-05	5.23774934231524e-05	5.45900697640413e-05	5.64562461222217e-05	5.58792579007071e-05	5.81547776253495e-05	6.29757003337632e-05	5.93687060710786e-05	5.11574270921579e-05	5.8477208609707e-05	6.03564609603361e-05	4.74713973092035e-05	5.96384019759088e-05	5.89823166041165e-05
180.40	5.50484026136311e-05	5.38085359990409e-05	5.63816869513963e-05	5.55760770800531e-05	5.42828909454944e-05	5.35760119171186e-05	6.25080164061446e-05	6.57770452006947e-05	6.27344109384602e-05	6.62527942196662e-05	6.36125063741847e-05	6.05913478443039e-05	6.39238273515175e-05	6.17990778323859e-05	6.10507599046494e-05	5.23786270350089e-05	6.13358621788595e-05	5.96603782472256e-05	6.14822883372203e-05	5.97220639506206e-05	6.50719928471371e-05	6.0762329914126e-05	6.2280622928274e-05	6.24886707784074e-05	6.48860866281966e-05	6.13662348637276e-05	5.94596558986847e-05	6.02059868398302e-05	6.76719437466618e-05	5.48100030049205e-05	6.04260200756787e-05	6.90445984238723e-05	6.25939329055134e-05	6.11759260279843e-05	5.79610655411888e-05	6.61594013622041e-05	6.69755701633142e-05	6.39549003213039e-05	6.30394262722382e-05	6.04381262235509e-05	6.22623761113785e-05	6.7066007793348e-05	6.39832299013093e-05	5.82030917096261e-05	6.37321544028295e-05	6.43864049949388e-05	5.85569423443145e-05	6.78487373994625e-05	6.36184628941469e-05
200.40	6.25021645386649e-05	5.9823865815772e-05	6.09274290912657e-05	6.16559717608854e-05	6.72323090601634e-05	5.95648551077851e-05	6.98382904414797e-05	7.1666755369213e-05	6.92852374948774e-05	8.21744422862792e-05	6.46382597799691e-05	6.57707667403076e-05	6.84121960954099e-05	6.52110369073496e-05	7.54034442486454e-05	5.96689717465744e-05	6.6071120975866e-05	7.68819763449917e-05	6.66685157266895e-05	6.29020258950131e-05	7.01655833591168e-05	6.58132884444621e-05	7.52404308274214e-05	6.62278133362366e-05	6.97755195236612e-05	6.40919556199133e-05	7.86023697843216e-05	6.79011863871766e-05	7.73590156128257e-05	5.74983176587557e-05	6.58442976476191e-05	7.72198889142712e-05	7.14712903682597e-05	6.56117192737216e-05	6.23411117910967e-05	7.58773944608068e-05	8.2615873715669e-05	7.17337254854286e-05	6.66399780693078e-05	7.17008026677036e-05	6.6911724338976e-05	7.69883451938626e-05	7.0582108751862e-05	7.5194712784154e-05	6.96364224897571e-05	6.78715368849144e-05	7.21913237712294e-05	8.27526841591056e-05	6.85822054644253e-05
220.40	6.77220469855997e-05	6.0780984238491e-05	6.78910638314263e-05	6.92442860708647e-05	6.93332235709377e-05	6.38094430347708e-05	7.72031042600826e-05	7.94479849556378e-05	7.48702173256951e-05	9.55574903126954e-05	7.13685626018048e-05	7.13290661333286e-05	7.52330880310393e-05	7.27188306911474e-05	8.39869223864244e-05	6.19809805518202e-05	7.11208037060555e-05	8.48731357379222e-05	7.3694092870067e-05	6.69635868186812e-05	8.11637159485605e-05	6.97395287795628e-05	8.23315820837743e-05	7.36913950749501e-05	7.99746371406812e-05	6.9775131806689e-05	8.82743947988997e-05	7.34845704631047e-05	9.14252888938942e-05	6.01945282932367e-05	6.87876748665565e-05	8.53423267701379e-05	8.01805098337359e-05	7.28998581039102e-05	6.57081822583779e-05	8.56125719837121e-05	9.02078602163263e-05	7.7631417176526e-05	7.37858763202159e-05	7.6804350373955e-05	7.3228498744006e-05	8.10216529246773e-05	7.94169546332617e-05	8.65057174035682e-05	7.67573751923066e-05	7.51687958115032e-05	7.93380824537586e-05	8.50477487712128e-05	7.45868155324653e-05
240.40	6.5783754627365e-05	6.57273579395088e-05	6.50220851012457e-05	6.68766256456636e-05	6.84852703358856e-05	5.97104554520696e-05	7.68770048459918e-05	7.65133128377809e-05	7.16028298654681e-05	9.74830285860563e-05	6.77372590570543e-05	6.69584870974412e-05	7.17166756074275e-05	6.92271300905693e-05	8.56395625469718e-05	5.81128573034167e-05	6.98794305272321e-05	8.64334543003311e-05	7.03051476332888e-05	6.49008591172026e-05	7.5466687971723e-05	6.6572719388191e-05	8.08728608904953e-05	6.93124001559383e-05	7.79888723409296e-05	6.74092020408802e-05	9.75571000467824e-05	7.09067096916998e-05	9.1985236905234e-05	5.78720963101432e-05	6.58786432948649e-05	8.14795271672539e-05	7.6623988703347e-05	6.90363471690424e-05	6.27668870602992e-05	8.28169132835363e-05	9.77517771784008e-05	7.34679990014056e-05	7.14681643895143e-05	7.50346651285434e-05	7.11472902278977e-05	8.1667457543961e-05	7.66409606305708e-05	8.77863936508341e-05	7.44764137077169e-05	7.27303240326365e-05	7.54788376042196e-05	8.25449899807195e-05	7.08201580524699e-05
260.40	5.36932740040717e-05	5.65907668796573e-05	6.13479501452505e-05	6.24935606005402e-05	5.97356717306103e-05	5.55336300481834e-05	6.61082131487633e-05	6.75572201618245e-05	6.26911484812578e-05	8.27841230958981e-05	6.21596767569566e-05	5.86604682674867e-05	6.60602395098319e-05	6.14601626094609e-05	6.94345202945635e-05	5.21821795878493e-05	6.14982286361589e-05	6.96699993821365e-05	6.43321237406147e-05	5.79532397127247e-05	6.52324620037455e-05	5.75049670766421e-05	6.76370532689395e-05	6.23197238680286e-05	6.96079259539584e-05	5.93187169546916e-05	8.03389147130636e-05	6.31357805091543e-05	7.36612901768323e-05	5.30145210275015e-05	6.11826311907388e-05	7.32152217134324e-05	7.12716902710284e-05	6.1555232693931e-05	5.80093748748275e-05	7.39276232418552e-05	7.63269857927718e-05	6.05195625325343e-05	6.18182932048125e-05	6.53702653277004e-05	6.40564480705693e-05	7.44363381066718e-05	6.94132539677203e-05	7.14941362000682e-05	6.55014244899722e-05	6.36310264318977e-05	6.29769699122647e-05	7.42082804125174e-05	6.52436739882711e-05
280.40	4.66192709741231e-05	4.82783528484007e-05	5.2981396157085e-05	5.59098464196344e-05	5.14329155554113e-05	4.8980631599473e-05	6.20997342378975e-05	6.29106871566548e-05	5.93294301740685e-05	7.10890041036758e-05	5.58403797530412e-05	5.54703907339976e-05	6.04500652081941e-05	5.6593126777989e-05	5.69209818494262e-05	5.02347800041096e-05	5.89610737654842e-05	5.64520543681089e-05	5.83327428556594e-05	5.42157190558609e-05	5.81875963807868e-05	5.58794444990436e-05	5.6670844729009e-05	5.63197809879799e-05	6.5553982735241e-05	5.69699612582617e-05	6.61013760795502e-05	5.54023072368909e-05	6.21395769505791e-05	4.90921392904169e-05	5.54455096622819e-05	6.54230388415404e-05	6.5659135080292e-05	5.78955653057863e-05	5.48475909232184e-05	6.52032232112919e-05	6.10133870694364e-05	5.53011934873528e-05	5.94911142421105e-05	5.59979088974077e-05	6.09159314842643e-05	6.30739498662484e-05	6.48697361445929e-05	6.0066648399878e-05	6.17599603598826e-05	6.05634919721802e-05	5.43958631980576e-05	6.30483361283573e-05	5.89433642518193e-05
300.40	4.2207154121164e-05	4.68821105202474e-05	4.92749225231017e-05	4.98484382044997e-05	4.99760801374302e-05	4.54079554722506e-05	5.92781628952312e-05	5.80255359781528e-05	5.77708273163038e-05	6.73234491468851e-05	5.47577745783881e-05	5.33734228099746e-05	5.5142226361181e-05	5.34802945975253e-05	5.10394166136861e-05	5.04070811452092e-05	5.44240337722566e-05	5.39315486075763e-05	5.69088322442787e-05	5.24544707980724e-05	5.60055141847038e-05	5.47910387479436e-05	5.00479104393852e-05	5.42215693590818e-05	5.93108917362077e-05	5.24627477750967e-05	6.50742803515125e-05	5.20304029758971e-05	5.54056634264176e-05	4.94318265118534e-05	5.26753709930518e-05	6.07590453823723e-05	6.48058035654884e-05	5.38329972058173e-05	5.19185701245957e-05	5.91059710713549e-05	5.54718274411346e-05	5.07528766633112e-05	5.34591891000212e-05	5.56624370102159e-05	5.65166569600298e-05	6.23360110699953e-05	5.73899552677535e-05	5.43271516131058e-05	5.64117142212888e-05	5.48001800418859e-05	4.82429196448023e-05	6.13847907119692e-05	5.41507088097445e-05
320.40	4.49191982959791e-05	4.63061106323426e-05	4.94322410279033e-05	5.06562081217451e-05	4.78547660335685e-05	4.68113707738682e-05	5.44666614359144e-05	5.72466593196348e-05	5.53895781154204e-05	6.37127531157376e-05	5.35283344382541e-05	5.47106062731054e-05	5.55740031234549e-05	5.40378258017696e-05	5.19503618930837e-05	4.95936955782164e-05	5.43941377261506e-05	5.26230852509949e-05	5.59150930680541e-05	5.19857070289201e-05	5.45658815258641e-05	5.22316375130189e-05	4.97507297534153e-05	5.38373513854784e-05	6.03572565407204e-05	5.4411197814125e-05	5.74497153571345e-05	5.2708480350246e-05	5.5482487489133e-05	4.79563451554768e-05	5.37869617130336e-05	6.03066907510965e-05	6.1978296138705e-05	5.39354820828991e-05	5.37956523680067e-05	6.00995641393943e-05	5.47498841837682e-05	5.22891268652473e-05	5.62017198341626e-05	5.41861891371234e-05	5.62840516403577e-05	6.01494830129245e-05	6.00549626637352e-05	5.35192600407544e-05	5.74415117729001e-05	5.77156920191002e-05	4.90311366228647e-05	5.87215596070613e-05	5.49925577769818e-05
340.40	4.49364516613245e-05	4.59015634123755e-05	5.0345586980808e-05	5.07970724579682e-05	5.16308829498209e-05	4.64015395938169e-05	6.54599068993311e-05	5.99907148590637e-05	5.64688857198838e-05	6.86472324611522e-05	5.57948653165897e-05	5.63300907070218e-05	5.75652667472396e-05	5.37533172710281e-05	5.67060589009112e-05	5.3366958338527e-05	5.47533484563735e-05	5.71588348909648e-05	5.71011001726876e-05	5.33856478824635e-05	5.56928947945146e-05	5.56080687409908e-05	5.65038092969225e-05	5.69029770935986e-05	6.20181503114437e-05	5.55008867531042e-05	6.31460550274333e-05	5.36037147706696e-05	6.16635205858843e-05	4.83188666993218e-05	5.49843606135937e-05	6.39596186383579e-05	6.50037596971362e-05	5.54314797364333e-05	5.52030980707647e-05	6.28782108342405e-05	6.17782988531763e-05	5.44220286465855e-05	5.63379082222167e-05	6.05809041739412e-05	5.89172380963797e-05	6.35540629662733e-05	6.0945166534728e-05	6.18639502001671e-05	5.87716573979625e-05	5.95914948540548e-05	5.040923096798e-05	6.10997018905229e-05	5.64102951144093e-05
360.40	4.4219635950384e-05	4.90211554361976e-05	4.99193904001561e-05	5.16709378210639e-05	5.05143249233997e-05	4.93338199451655e-05	5.87940028539005e-05	6.3171221425656e-05	5.98049873751591e-05	6.5081874512029e-05	5.49176529797082e-05	5.86294053168075e-05	6.05955003709515e-05	5.69977147253174e-05	5.35849494371289e-05	4.91137589996713e-05	5.7570678533083e-05	5.60045416272957e-05	6.19039426657005e-05	5.59705054482636e-05	5.78211047925084e-05	5.573812193041e-05	5.22279022779434e-05	5.77680352321578e-05	6.39862221174199e-05	5.74461094502358e-05	5.82971589932844e-05	5.59103882091155e-05	5.78242710912014e-05	5.06764037855573e-05	5.81091432625282e-05	6.38346189024879e-05	7.04915435689274e-05	5.80285704045046e-05	5.5414972222842e-05	6.53688028983015e-05	5.79259544209136e-05	5.59742967343684e-05	5.88140503631418e-05	5.83394565607174e-05	6.23978710085591e-05	6.42978863499096e-05	6.40837013792206e-05	5.75689377628389e-05	6.12479825893679e-05	6.27829483101525e-05	5.30095425073805e-05	6.18845456743482e-05	5.97579232476868e-05
380.40	4.1255261307392e-05	4.50072195582721e-05	4.8366069695475e-05	4.77494646300541e-05	4.35942348993743e-05	4.49401913282077e-05	5.4910415413327e-05	5.73889535798074e-05	5.61528553940174e-05	5.68235816691566e-05	5.07887726272692e-05	5.43968595335863e-05	5.72152936811639e-05	5.53268247564812e-05	5.07935707290175e-05	4.41522105251837e-05	5.47054116927899e-05	5.36871059779642e-05	5.59417378004257e-05	5.47628607956844e-05	5.52958239926245e-05	5.23437052285403e-05	4.70106779366849e-05	5.33984073293464e-05	6.05965441959493e-05	5.53984186478839e-05	5.53179468613802e-05	5.42136409254369e-05	5.38324077516628e-05	4.77307761948621e-05	5.41134691120138e-05	5.77478656655836e-05	6.56761983092799e-05	5.62702790380874e-05	5.4769383855125e-05	6.0747457166697e-05	5.54432617727634e-05	5.27149796691907e-05	5.32109361464203e-05	5.63137575289319e-05	5.83785338295994e-05	6.1241073972498e-05	6.24676647439961e-05	5.12855818179669e-05	5.84998320820589e-05	5.76391714396139e-05	4.89984731919574e-05	6.13072203051474e-05	5.57554524253413e-05
400.40	4.26151345924213e-05	4.81745631770239e-05	4.62921967793028e-05	4.52905114530176e-05	5.1916233675814e-05	4.44225421716926e-05	7.87771315261459e-05	5.65224125386137e-05	5.46938056620388e-05	7.5329999240913e-05	5.29604771766979e-05	6.65898333112989e-05	5.34411451551645e-05	5.83412852409768e-05	6.35326814579567e-05	6.16727702023257e-05	5.38853322211603e-05	5.81775756950064e-05	5.18602021660413e-05	4.98551854466264e-05	5.09591407323912e-05	6.78159937294046e-05	5.32917750088299e-05	5.60899768571958e-05	5.54693797065976e-05	5.29194742845853e-05	7.69294424421727e-05	5.64356432886746e-05	5.32090813250835e-05	4.99994301476103e-05	5.26164128298643e-05	6.72205018994816e-05	6.23160460334236e-05	6.21226160024344e-05	5.7707807519386e-05	5.95859854920089e-05	6.1637570928112e-05	5.33647895071177e-05	5.5501672738952e-05	6.66903850026943e-05	5.54981467596372e-05	6.14698805760427e-05	5.86498641342346e-05	8.19366849612141e-05	5.50760702333257e-05	5.29083779941491e-05	4.79373351023135e-05	6.92806261779553e-05	5.31231364262399e-05
420.40	4.25425472196467e-05	4.34081670853607e-05	4.3324783133491e-05	4.30973961851051e-05	4.26329573576485e-05	4.18777921881695e-05	5.71175075641425e-05	5.2375619968588e-05	4.82723816777367e-05	5.34151888157463e-05	4.68263749474613e-05	5.56631669684066e-05	5.09208231486095e-05	5.12686900383924e-05	4.8764388296191e-05	4.63814319953666e-05	5.153992440482e-05	5.16788724419244e-05	4.98437196124794e-05	4.82031761373e-05	4.95511199810564e-05	4.97729207822879e-05	5.07635916637245e-05	5.01195542706272e-05	5.03222745793102e-05	4.76959637936684e-05	5.67709990235007e-05	5.03555731244359e-05	4.94657900837549e-05	4.48700303961105e-05	4.64159047512701e-05	5.27648032783495e-05	5.90837829422744e-05	5.42545929611532e-05	5.15860915521756e-05	5.46107210819577e-05	5.51010738713915e-05	5.24320556928039e-05	5.21194329810242e-05	6.0700413017884e-05	5.44014310651553e-05	5.33932843926751e-05	5.49306284130968e-05	5.50748273038697e-05	5.34140182227467e-05	5.12757991467705e-05	4.92110274441952e-05	5.50729382662503e-05	4.95114136768638e-05
440.40	4.06158392638581e-05	4.15573009582877e-05	4.08876173905598e-05	4.0708653591831e-05	3.93400367731834e-05	3.97055824948323e-05	5.20052906901842e-05	4.77173805610975e-05	4.56704224823579e-05	5.26314164222171e-05	4.47023312226602e-05	5.36907789768614e-05	4.62870765676053e-05	4.84114044424271e-05	4.83179704389019e-05	4.42766789838026e-05	4.93824836829618e-05	4.96197851853375e-05	4.65444341878715e-05	4.48497465307399e-05	4.68613539927576e-05	4.59773027971728e-05	4.82335844023124e-05	4.68093075151877e-05	4.41962339723217e-05	4.46467020123384e-05	5.23597566726607e-05	4.73617718296808e-05	4.75285825666372e-05	4.22224760747989e-05	4.35838991669685e-05	5.14315319478839e-05	5.24635902257536e-05	5.08696075677366e-05	4.77674583159173e-05	4.98640267570287e-05	5.2327023408236e-05	4.89555290547138e-05	4.64383583260824e-05	5.55862494520091e-05	4.90728844980012e-05	4.73837360656871e-05	5.15728935759674e-05	5.26261836098793e-05	4.94813714326305e-05	4.54785712822638e-05	4.67193520564792e-05	5.27668005371572e-05	4.67806088708313e-05
460.40	3.99076502355903e-05	3.9192672977151e-05	3.70347624646229e-05	3.88974864319788e-05	3.66897338181262e-05	3.72827804789904e-05	5.00821374878515e-05	4.47018861587249e-05	4.43692504849224e-05	5.02283317983401e-05	4.24219313745716e-05	5.4481407635259e-05	4.50082560667016e-05	4.46189832159619e-05	4.57769365325054e-05	4.47810493244322e-05	4.61967220648742e-05	4.92573734164227e-05	4.33128827805452e-05	4.24863749716124e-05	5.02662605020159e-05	4.56348388843784e-05	4.68414067362225e-05	4.72379762383968e-05	4.35457426995449e-05	4.23827793029075e-05	4.86218234364725e-05	4.54863047877714e-05	4.79064397367317e-05	4.17955596077131e-05	4.13412514643965e-05	4.78787458944729e-05	5.0848309007205e-05	4.89234084898788e-05	4.92972538811425e-05	4.65305932802654e-05	4.9112185478301e-05	4.72518831446418e-05	4.98675910621327e-05	5.65048966176068e-05	5.10171615722175e-05	4.5764436078725e-05	4.7254931043102e-05	5.00651214522885e-05	5.16747600331037e-05	4.57728489375942e-05	4.69910634113604e-05	4.87132194894337e-05	4.39359792269484e-05
480.40	3.64092223159954e-05	3.45857469434618e-05	3.2985096827493e-05	3.60552556407873e-05	3.33575364051793e-05	3.37747337029018e-05	4.61022772545505e-05	3.89007490890443e-05	3.84884148159046e-05	4.07984541414928e-05	3.97910648622467e-05	4.85519934828906e-05	3.95027583938361e-05	4.04863278164581e-05	4.16710198221226e-05	4.22589101652595e-05	4.25523253180199e-05	4.16097208499664e-05	4.54834213785102e-05	4.16480593492745e-05	3.688489989487e-05	4.03857555608832e-05	4.20004386782303e-05	3.86641476158533e-05	3.60764177312663e-05	4.1956597279227e-05	4.53124398924503e-05	3.96512518881724e-05	4.20875772213529e-05	3.8261841512558e-05	4.11066494374438e-05	4.40732378371959e-05	4.13529338619775e-05	4.30439862365887e-05	4.1332463639656e-05	3.97386076253782e-05	4.24824899279239e-05	4.02195031956961e-05	3.74064105855034e-05	5.32611617326611e-05	3.91160207178248e-05	4.13338033154816e-05	4.16284127292063e-05	4.68958614704464e-05	3.87686704398085e-05	3.78819413179982e-05	4.0824812534402e-05	4.23554927019162e-05	3.69527787752985e-05
500.40	3.56978907104683e-05	3.38464616391866e-05	3.38138419610174e-05	3.54954069552947e-05	3.39309172067054e-05	3.52321501448679e-05	3.55031690957569e-05	3.76537766993726e-05	3.76578525975163e-05	3.83424935637635e-05	3.76516662066475e-05	3.8602278814178e-05	3.65315128593939e-05	4.03224482648508e-05	3.59363812443499e-05	3.43250089059899e-05	4.06916687166997e-05	3.74174205746396e-05	3.36457940592268e-05	3.34521301048755e-05	3.54087787184747e-05	3.53658162814151e-05	3.81419731494425e-05	3.85668441869591e-05	3.36134031547924e-05	3.21684150931628e-05	3.60433078677262e-05	3.72404433862059e-05	3.60200276877002e-05	3.62938750390019e-05	3.55365014546364e-05	3.52776243204461e-05	3.84744635021038e-05	4.11558994626586e-05	3.77780115146247e-05	3.88760529767702e-05	4.22012141135202e-05	4.10107163482419e-05	3.96844864484924e-05	3.92953013971168e-05	3.69285078930719e-05	3.68761706807154e-05	4.13736230698684e-05	3.79800204804689e-05	3.76168206867242e-05	3.57118608277132e-05	3.89138808506518e-05	3.81559691440771e-05	3.75149055359944e-05
520.40	3.80908708647169e-05	3.71187276138392e-05	3.5834211214339e-05	3.76357851481178e-05	3.61939932589478e-05	3.77151582102452e-05	3.95399377338706e-05	3.73130615925582e-05	3.856702385504e-05	3.99008377131494e-05	3.69303146727053e-05	4.11577533904805e-05	3.84308261477182e-05	3.76563554790939e-05	3.93033935411179e-05	3.78278330384284e-05	3.893902733177e-05	3.97099752510934e-05	3.73762867833164e-05	3.64796254496043e-05	3.70484097612747e-05	3.68787019829258e-05	3.87205076347211e-05	3.77934692675739e-05	3.69019947209471e-05	3.72485393940976e-05	3.84676179455409e-05	3.73265320067813e-05	3.79932051848178e-05	3.62904072096642e-05	3.61935437552053e-05	3.90601684110954e-05	4.17456148825744e-05	3.9435955459589e-05	4.06683510635857e-05	3.95090030264183e-05	4.08259812219318e-05	3.95440530056992e-05	3.86352997755318e-05	4.59269967346199e-05	3.86757484946707e-05	3.83829712029998e-05	4.07551370600697e-05	3.99179034276467e-05	3.86008558221099e-05	4.03434831227867e-05	3.79903525856638e-05	3.78380124991965e-05	3.64324033383223e-05
540.40	3.8956250375114e-05	3.74430926925071e-05	3.68512537690558e-05	3.86056281892873e-05	3.70525421035438e-05	3.75006280827172e-05	3.78830698130172e-05	3.69580208427211e-05	3.7606399408264e-05	3.81818149576648e-05	3.71420366038166e-05	3.85469889495007e-05	3.64511423043344e-05	3.72621542639097e-05	3.78587855827234e-05	3.90058853181323e-05	3.87390330923028e-05	3.86946821569193e-05	3.65481132551112e-05	3.71623549510578e-05	3.69493285194217e-05	3.75605563414563e-05	3.82075164644634e-05	3.7744533704151e-05	3.55063229611495e-05	3.64014197773187e-05	3.81963190094807e-05	3.67768515301241e-05	3.63956439165487e-05	3.49080237332006e-05	3.66099427749087e-05	3.72554847244723e-05	3.88941849221267e-05	3.87549941307153e-05	3.7696707694375e-05	3.7585324545371e-05	3.99903153982554e-05	3.76856262060154e-05	3.75243492733157e-05	3.98341903116389e-05	3.84041840824249e-05	3.71982076098598e-05	3.94916461167454e-05	3.92062295175813e-05	3.95678803972715e-05	3.73605587321644e-05	3.77751973565204e-05	3.70473099233152e-05	3.5696740349428e-05
560.40	3.92889938496329e-05	3.82808619353891e-05	3.71148701587251e-05	3.91102074071292e-05	3.8062656880064e-05	3.93549744084056e-05	3.82249040172633e-05	3.70403932901012e-05	3.7975916863556e-05	3.76208531872873e-05	3.7136808222362e-05	3.77419225816324e-05	3.78766591321975e-05	3.63406477845831e-05	3.83183585012492e-05	3.83380099907534e-05	3.78805813009587e-05	3.90272137736484e-05	3.72443867258745e-05	3.71433035893168e-05	3.63997058807701e-05	3.64339599163518e-05	3.93121625502058e-05	3.66221948539531e-05	3.73869095405753e-05	3.63068471335243e-05	3.70454641776026e-05	3.61651807041356e-05	3.85752753084579e-05	3.46420145473858e-05	3.61814053098432e-05	3.7089410264789e-05	3.70410955786461e-05	3.77879761119649e-05	3.70380566630167e-05	3.76481425245107e-05	3.95147210246371e-05	3.78049682566108e-05	3.74361233787095e-05	3.85706349391841e-05	3.85558832039503e-05	3.84093941541908e-05	3.79644103219748e-05	3.88117196819919e-05	3.80648227139047e-05	3.81872446480549e-05	3.7147394116914e-05	3.66363742485055e-05	3.50775845459976e-05
580.40	4.04765183386938e-05	3.8185895280304e-05	3.86294080978483e-05	3.98104772601467e-05	3.89961057231601e-05	3.89886390274064e-05	3.88375739823716e-05	3.84660620403127e-05	3.94540966274361e-05	3.85408615290022e-05	3.65921209459886e-05	3.74590747279122e-05	3.82756456252175e-05	3.66121316829534e-05	3.84855587600834e-05	3.8888315804102e-05	3.83932813100395e-05	3.92516596860284e-05	3.90062768474456e-05	3.74018339104857e-05	3.8186840034632e-05	3.73306154726363e-05	3.88879549188768e-05	3.77092796613602e-05	3.79434031819267e-05	3.79717521344853e-05	3.5475439523221e-05	3.64556684624801e-05	3.89635902043671e-05	3.5660009187284e-05	3.65205545920116e-05	3.76005952641778e-05	3.86878955856243e-05	3.78218186455507e-05	3.76256513085335e-05	3.81098805340334e-05	3.95961571842585e-05	4.04882281670465e-05	3.95333561183654e-05	3.82888857355413e-05	3.84395230823257e-05	3.85363743191937e-05	3.85458045038155e-05	3.79821109064449e-05	3.87302964487307e-05	3.89995492490849e-05	3.75322177232707e-05	3.66450452607485e-05	3.63830131550951e-05
600.40	4.13320387831792e-05	3.83848900666657e-05	3.8366855869429e-05	3.96840475615231e-05	3.8902693855112e-05	4.00523816271047e-05	4.1076629138973e-05	4.02274212315023e-05	4.19239046828979e-05	3.98622061200308e-05	4.13413074813117e-05	4.01206992818e-05	4.16802157143634e-05	3.92732784057845e-05	4.05883753668447e-05	4.11619204844714e-05	4.22423113379981e-05	4.0771869890311e-05	4.18742398765356e-05	3.90045993491133e-05	3.98120707348118e-05	3.90964930459056e-05	4.14149027077744e-05	4.02283825515312e-05	3.98620268163744e-05	3.88950024413631e-05	3.9770205963135e-05	3.9086469101256e-05	3.87326008759334e-05	3.77373456630302e-05	3.83803098590826e-05	4.13230069061321e-05	4.24579054880023e-05	4.12551183381631e-05	4.01392568815312e-05	4.03366140965113e-05	4.2332400145158e-05	4.13440409251506e-05	4.12030325995453e-05	4.0543898058284e-05	4.16857118976024e-05	4.02378277613872e-05	4.09726615651507e-05	4.0950399657646e-05	4.18190590828157e-05	4.0461709515368e-05	3.9940964289183e-05	3.94196520026414e-05	3.90847203207139e-05
620.40	4.2285225599352e-05	3.85758368314099e-05	3.84252073779743e-05	4.11616986210502e-05	3.96381753037985e-05	3.92232583163609e-05	4.5587798959018e-05	4.54283780032048e-05	4.63544860369032e-05	4.45657272896561e-05	4.5602823615913e-05	4.46585151190555e-05	4.48510118209611e-05	4.38293717479893e-05	4.52960649434061e-05	4.61466954057404e-05	4.57822437398387e-05	4.59892317711033e-05	4.54711636506589e-05	4.24290537691813e-05	4.45885094778493e-05	4.25142453309971e-05	4.56913392508426e-05	4.36990039782812e-05	4.48114545213508e-05	4.35673290412076e-05	4.3499145559588e-05	4.28908337412266e-05	4.39692208875762e-05	4.11284559455734e-05	4.28075980391552e-05	4.5816842107428e-05	4.68379966872855e-05	4.61205034120635e-05	4.43599611568499e-05	4.46785836189684e-05	4.7421049901195e-05	4.64484658885936e-05	4.52115792576444e-05	4.65828745668106e-05	4.59841409830956e-05	4.4628768405811e-05	4.43317252372381e-05	4.63856813975161e-05	4.5533260496856e-05	4.42022295884057e-05	4.29924545899501e-05	4.4787711636055e-05	4.27714321794527e-05
640.40	4.06200909860325e-05	3.71124084264952e-05	3.79255836710678e-05	4.05512653941453e-05	3.95297834360503e-05	3.94549287375831e-05	5.0854786957048e-05	4.87322561522457e-05	4.97653487363911e-05	5.01680842492442e-05	4.98374823805162e-05	4.94091777944161e-05	4.95016121417568e-05	4.73786115472706e-05	5.0031830040269e-05	5.01121512640477e-05	5.04210562884881e-05	5.31112809682456e-05	4.85481410814195e-05	4.80522692982466e-05	4.82107406797185e-05	4.73615582106803e-05	5.15509939841235e-05	4.95647430625855e-05	5.19514708041819e-05	4.89510540048536e-05	4.7814216658536e-05	4.40321758458032e-05	4.69746678586519e-05	4.49065226309876e-05	4.58220159291059e-05	5.41864977174277e-05	5.00734910211334e-05	4.99163855901318e-05	4.78148104716168e-05	4.91884317480743e-05	5.28476867250199e-05	4.99240537494912e-05	4.96832120593778e-05	4.8124747753939e-05	5.57666656970948e-05	4.81888283885479e-05	4.90308323013171e-05	5.06372594284532e-05	4.88213960607051e-05	4.87229359926186e-05	4.81703342427859e-05	4.65267768820453e-05	4.7055782748811e-05
660.40	4.01248577814569e-05	3.84533876728758e-05	3.87681037807737e-05	3.9845677516749e-05	3.90767297865862e-05	4.00399718087311e-05	5.98348016563716e-05	5.75761491091554e-05	5.96296837207517e-05	5.50983512545196e-05	6.39433253312707e-05	5.53897255011598e-05	5.9305100089647e-05	5.4115533945959e-05	6.15008224542292e-05	5.83293691810881e-05	5.86120002003202e-05	5.83435254632997e-05	5.76373326051674e-05	5.80220362967892e-05	5.77749777986174e-05	5.91421005297949e-05	5.95132123669434e-05	5.70538144393232e-05	6.4700742432817e-05	5.8869713013313e-05	5.4806192207738e-05	5.21944565916739e-05	6.15255590491756e-05	5.16811139715309e-05	5.38801536483944e-05	6.17156011262789e-05	6.20556192096006e-05	5.79246214577502e-05	5.75084892896879e-05	5.8588196895628e-05	6.33407088868866e-05	5.91711264426709e-05	5.94908290905443e-05	6.09151429057222e-05	7.28426428345202e-05	5.68064027669328e-05	5.79578299982823e-05	6.52610085460094e-05	5.62983104864617e-05	5.99272386338992e-05	5.67152692316549e-05	5.87612822172011e-05	5.47458984203694e-05
680.40	3.09081100139302e-05	2.89834296731399e-05	2.83854371842868e-05	3.06694264511974e-05	2.96674631457404e-05	3.0389863589383e-05	4.6803105904571e-05	4.64378547512736e-05	4.71951629848027e-05	4.66928482088883e-05	5.01973601313706e-05	4.57383354732135e-05	4.59733333095164e-05	4.66947359134001e-05	4.74534949862103e-05	5.09280664440564e-05	4.6335721497631e-05	5.11494191299248e-05	4.90236028068056e-05	4.56920172603399e-05	4.88406265826158e-05	4.66090710258613e-05	5.08018939061649e-05	4.68378627221503e-05	5.01235597827713e-05	4.63274555672563e-05	4.57777366034115e-05	3.84357067357154e-05	4.56234952073787e-05	4.48300703318956e-05	4.49635984981054e-05	5.25237408142404e-05	5.17787368390306e-05	5.16687080571145e-05	4.62459958292219e-05	5.21319684540383e-05	5.45147575268803e-05	5.15432683858136e-05	4.91890443950193e-05	5.27378212994056e-05	5.21574333023496e-05	5.18027150382306e-05	4.77066193779555e-05	5.44250532296504e-05	4.79776837285146e-05	4.98951929201748e-05	4.69746107202367e-05	5.15410240631954e-05	4.7736457611633e-05
700.40	1.20544950327157e-05	1.13128357201665e-05	1.07211289940776e-05	1.21372510678688e-05	1.16238099298325e-05	1.1172154012448e-05	1.30039542750807e-05	1.16922370393876e-05	1.19630863865613e-05	1.30507165596458e-05	1.21216997065578e-05	1.29751257506256e-05	1.30830881297397e-05	1.41739874826476e-05	1.21825548264915e-05	1.34248862397253e-05	1.49659492261993e-05	1.42128391581517e-05	1.5024636560615e-05	1.18864342600072e-05	1.33714926432787e-05	1.22041685286757e-05	1.45650307570602e-05	1.42441660719272e-05	1.42057450445662e-05	1.24907928690253e-05	1.25759774863671e-05	1.39687646542211e-05	1.38146558011652e-05	1.36670355273492e-05	1.2955245266165e-05	2.50278235355495e-05	2.33034955892807e-05	2.35568810320883e-05	2.1718874182348e-05	2.0717346531075e-05	2.19240904630429e-05	2.13366453780712e-05	2.22245419847095e-05	1.9674351193975e-05	2.09438450420136e-05	2.05944404640817e-05	1.98947970122509e-05	2.08718000903885e-05	1.95957644558205e-05	1.94456349663077e-05	2.00474831585638e-05	2.00148640097177e-05	1.9348881260773e-05
720.40	1.25710484673253e-05	1.20549229282641e-05	1.26511627812825e-05	1.31193129031466e-05	1.3134963070303e-05	1.29169621888287e-05	1.12041574415618e-05	1.22713030500749e-05	1.31998869260755e-05	1.40222706425376e-05	1.36888382530602e-05	1.36881517206186e-05	1.46597726849151e-05	1.4053853109806e-05	1.53895423523725e-05	1.58130708914699e-05	1.54035654873015e-05	1.6309391528633e-05	1.62722200445953e-05	1.51277839255649e-05	1.51586267971406e-05	1.52311920849431e-05	1.64304264507201e-05	1.61639502346556e-05	1.60306015751947e-05	1.57162329392521e-05	1.53484462557702e-05	1.54360331513246e-05	1.63826595490156e-05	1.47927996328201e-05	1.62701596007485e-05	2.02204236559206e-05	1.82673487452209e-05	1.83900102263769e-05	1.69473984598804e-05	1.82811239164798e-05	1.88863476746281e-05	1.88289368026312e-05	1.89637767940158e-05	1.69118149965067e-05	1.8041507568861e-05	1.74156094365196e-05	1.73456871347798e-05	1.79594302340465e-05	1.76258613974155e-05	1.85018012564505e-05	1.83967096532072e-05	1.78157078235677e-05	1.72834152866432e-05
740.40	1.40780683110864e-05	1.37560362382788e-05	1.32227356127073e-05	1.53657983442888e-05	1.39653787447307e-05	1.48928264389874e-05	1.26247842098737e-05	1.38153721707906e-05	1.51766568892264e-05	1.55653173461549e-05	1.64278497081025e-05	1.64756140377334e-05	1.71063165856488e-05	1.69306481762008e-05	1.80644617521338e-05	1.87370735729271e-05	1.84332033090582e-05	1.88689713343316e-05	1.8701494531853e-05	1.81236941179337e-05	1.81264743020933e-05	1.80655547894889e-05	1.90788706000469e-05	1.81239274123533e-05	1.89840636338455e-05	1.90355540800097e-05	1.880448682075e-05	1.79182641314127e-05	1.90563897556515e-05	1.79287310273264e-05	1.85934132930293e-05	2.2503799512864e-05	1.94349044403577e-05	1.98380877533195e-05	1.95527805058747e-05	1.97920888493092e-05	2.14652994237606e-05	2.11560481156659e-05	2.07881765150577e-05	1.97279130311661e-05	2.00914568720489e-05	1.98232133646905e-05	1.92454011458205e-05	1.98393619277773e-05	1.92410054994979e-05	2.07042996273165e-05	2.09601841010843e-05	1.95496759204692e-05	1.93678326297799e-05
760.40	1.48344435239975e-05	1.4604118871826e-05	1.4332892276805e-05	1.57721207307518e-05	1.5781125212435e-05	1.49760705176817e-05	1.47900448453981e-05	1.58728659229705e-05	1.71239622055405e-05	1.80846293025564e-05	1.79945479698507e-05	1.84362440461871e-05	1.90208211700435e-05	1.93130018187824e-05	2.0097288877251e-05	2.0875113992131e-05	2.03538238189471e-05	2.10147110322572e-05	1.98082580155888e-05	2.03110355510337e-05	2.01998367799878e-05	1.98789003539948e-05	2.17786785860104e-05	2.00018722360531e-05	2.10425022614496e-05	2.16587490998699e-05	2.02669188525329e-05	2.01887901629925e-05	2.14026552402119e-05	1.96941229163379e-05	2.07869478387906e-05	2.25152814961778e-05	2.15571506317946e-05	2.0954891361651e-05	2.11922574020185e-05	2.09137892142401e-05	2.24774602698737e-05	2.22012004987804e-05	2.24501539039481e-05	2.06154096187777e-05	2.14885827965818e-05	2.15114553312885e-05	2.09114713059853e-05	2.17712058665799e-05	2.08718428456926e-05	2.20675284317894e-05	2.23981614028631e-05	2.23696883007964e-05	2.12665848685539e-05
60.42	6.39158313520748e-05	6.43631884678751e-05	6.94225101104116e-05	5.70958291659121e-05	6.68636549212043e-05	6.5905842253489e-05	7.89175384863824e-05	6.94856227651251e-05	8.18464122351395e-05	8.2581099386295e-05	7.86299589082322e-05	7.97329614994011e-05	6.68014027811329e-05	9.25784823757373e-05	8.52271997832736e-05	7.35485559258916e-05	8.59218092296015e-05	7.78560118444169e-05	7.54974175646565e-05	6.93927468521247e-05	6.6593552554828e-05	7.56781501292346e-05	6.92583971935629e-05	8.22980934088879e-05	6.77822625767083e-05	6.5720668286747e-05	7.73217416968784e-05	8.71489445101867e-05	9.11451712381444e-05	8.08347284041302e-05	6.92951401952438e-05	7.29721469429693e-05	7.28654865600539e-05	0.000104888372690858	8.86333821670766e-05	7.23206784140913e-05	8.04059952028461e-05	7.75253940273491e-05	7.83596504129898e-05	9.61152424144582e-05	6.99975373026703e-05	8.79568699238474e-05	8.70557912770303e-05	7.98125218326158e-05	7.11570634794835e-05	8.63598556586832e-05	6.93175467297324e-05	8.27482900650636e-05	7.2332768858741e-05
80.42	4.75810844729686e-05	5.39724771801358e-05	5.30078228281283e-05	4.83799037581934e-05	5.6913281461926e-05	4.83010404566568e-05	6.70209954529322e-05	6.26531997594905e-05	6.63698865987222e-05	6.61791336927586e-05	6.68133765362418e-05	6.8053620173765e-05	6.39546685488228e-05	6.39589135995623e-05	6.69586922111797e-05	6.26954237551719e-05	6.51068875807717e-05	6.82511518479611e-05	6.24377580814209e-05	6.30717055671269e-05	6.32242166129981e-05	6.0822319437823e-05	6.61116708764516e-05	6.32436522841627e-05	6.38003016030248e-05	6.13793171246303e-05	6.62667376641287e-05	6.24472896284534e-05	6.74246932291867e-05	6.1307274700886e-05	6.1685453703919e-05	7.12948895969372e-05	6.31722686601155e-05	6.40180794350996e-05	6.07431313738477e-05	6.44760749294297e-05	6.86643052640865e-05	6.5202124495102e-05	6.73035827943483e-05	6.5284695065281e-05	6.30245492734664e-05	6.33445255018068e-05	6.59007387457006e-05	7.01598056860839e-05	6.6997380121259e-05	6.73995900689131e-05	6.51960266275744e-05	6.14781798573422e-05	6.25096620274837e-05
100.42	4.91371531696402e-05	5.16678814787672e-05	5.352831591955e-05	4.87829973441406e-05	5.00967726553385e-05	4.98383835011183e-05	6.52667034132424e-05	6.91748418377609e-05	6.83766159509141e-05	6.44709743407909e-05	6.27492730782448e-05	6.27330507923684e-05	6.72857471603751e-05	6.59395370200615e-05	6.08403358731806e-05	6.11766211039974e-05	6.5969692053158e-05	6.05665513240904e-05	6.44084324125902e-05	6.50419060409689e-05	6.59662483866634e-05	6.40862276218203e-05	5.93450002146591e-05	6.34487615540547e-05	6.57019238265157e-05	6.48246198615699e-05	5.68469759677665e-05	6.28909813284173e-05	6.17044321286318e-05	5.80836338997453e-05	6.19921592150734e-05	6.51517325966408e-05	6.51956501626653e-05	6.50794736373605e-05	6.41164516500262e-05	6.48994784539696e-05	6.1825648248859e-05	6.42907478619174e-05	6.63340104386924e-05	6.16117684819222e-05	6.33356473961702e-05	6.67444324004691e-05	6.4990371248606e-05	5.91357120318813e-05	6.77022587902068e-05	6.56245163601264e-05	6.25475667715031e-05	5.9946281498453e-05	6.63125312002584e-05
120.42	4.59130537590376e-05	4.8864368052096e-05	4.69910551202496e-05	4.78528495563698e-05	4.94765032368652e-05	5.0669964201639e-05	6.39358252563741e-05	6.48412279156303e-05	6.47038147399019e-05	6.09774478761465e-05	6.49657766013997e-05	6.35867350531132e-05	6.37370030726738e-05	6.40733874781667e-05	6.1627874149549e-05	5.94439511705771e-05	6.22470615917813e-05	5.92360226243564e-05	6.16890583661857e-05	6.05480128995478e-05	6.23257155541335e-05	6.19633725413137e-05	5.73787007640325e-05	6.16035161323636e-05	6.28787098653643e-05	6.10824593012391e-05	5.66454191214318e-05	6.05706231250794e-05	5.87723616183546e-05	5.80704561482619e-05	6.27405475123075e-05	6.23043782912575e-05	6.1781020268678e-05	6.31939208301714e-05	6.50323020241135e-05	6.16559902080879e-05	5.93271724688145e-05	6.14730081186574e-05	6.17030349417232e-05	5.72530466437974e-05	6.35385449712103e-05	6.45573274230665e-05	6.35332748294446e-05	5.69795537723719e-05	6.43121744142404e-05	6.70054821195937e-05	5.88550263952617e-05	5.98617977170051e-05	6.36927522606538e-05
140.42	5.14316042839341e-05	5.22411390778246e-05	5.60503189621393e-05	5.26719292907375e-05	5.45732350047209e-05	5.53269021331973e-05	6.81019261940574e-05	6.88538512170485e-05	6.97040642565361e-05	6.73356981886056e-05	6.80891566467412e-05	6.8458751051638e-05	7.19327359655011e-05	6.89502055229806e-05	6.46772856821759e-05	6.5844676977446e-05	6.83251224903192e-05	6.20759587041212e-05	6.78271299747164e-05	6.61409802139191e-05	6.7824695791031e-05	6.83989848975538e-05	6.47819770528682e-05	6.71605410706196e-05	6.78985061221314e-05	6.63631398486118e-05	6.26710473925863e-05	6.44725803114909e-05	6.43462145575042e-05	6.38600239032258e-05	6.49324039319818e-05	6.89088269304605e-05	6.76869382833769e-05	6.91091001696961e-05	6.86236336520975e-05	6.4262217929998e-05	6.26213461415789e-05	6.70675921237295e-05	6.7326508980277e-05	6.30733793364429e-05	6.68875329260358e-05	6.94204773589712e-05	6.81538650801358e-05	6.21623585082469e-05	6.94564656539861e-05	6.56459684881264e-05	6.30117504173976e-05	6.57608396744564e-05	6.9050683306275e-05
160.42	5.58395310338808e-05	5.78326064227068e-05	6.1300654089692e-05	5.5745304212963e-05	5.86152773628025e-05	5.79042739660095e-05	7.0934736672549e-05	7.2823016504372e-05	7.46720455871756e-05	7.16730783192907e-05	7.34491832427362e-05	6.92751378962503e-05	7.1377479762715e-05	7.01849076980182e-05	6.86067765063638e-05	6.42952890052622e-05	6.84414994360802e-05	6.44506263372547e-05	7.01265761331831e-05	6.98849070304326e-05	7.16435978076494e-05	7.35075993932648e-05	6.32242348549391e-05	7.47984628502515e-05	7.03133980608124e-05	7.00344141494258e-05	6.53343234439778e-05	6.49941279647048e-05	7.12743429896523e-05	6.89584799467889e-05	6.92864139395918e-05	7.47890228386782e-05	7.40270899660088e-05	6.7439441328843e-05	7.42050508249059e-05	7.18859527103286e-05	6.8258324704146e-05	6.867266642859e-05	7.18988573152195e-05	7.14945440213831e-05	7.35818887430138e-05	7.58910427230054e-05	7.30165343949145e-05	6.41307849016301e-05	7.4272573358096e-05	7.8035591084628e-05	6.05807443282002e-05	7.44474363042443e-05	7.18646408883191e-05
180.42	6.93842238791457e-05	6.33215360106861e-05	6.72624401329839e-05	6.39845067210142e-05	6.48976821963457e-05	6.12527747108294e-05	7.76386893046271e-05	7.96545842477366e-05	7.8421916639354e-05	9.3882586277616e-05	7.58398744217183e-05	7.43926496440693e-05	7.69624307803113e-05	7.55442416593689e-05	9.02011796903215e-05	6.71016071902793e-05	7.43142397880861e-05	8.83442325707804e-05	7.37752355755614e-05	7.14405454163326e-05	7.95267813842591e-05	7.31721930714936e-05	9.50277458225908e-05	7.69218234984028e-05	7.83639983881081e-05	7.33426124868608e-05	9.81110089382017e-05	7.93255116280755e-05	9.73816532657262e-05	6.80581780994916e-05	7.14279825141945e-05	8.35121933266852e-05	7.61256970661236e-05	7.56707788904164e-05	7.29852683028213e-05	8.29327788333493e-05	9.97348706895956e-05	7.93389942160916e-05	7.55118987508921e-05	7.63692609757512e-05	7.24913789216852e-05	8.03101370796152e-05	7.80152648543056e-05	8.88594789852016e-05	7.63593166281409e-05	7.78220285589515e-05	8.2910614965333e-05	8.07763378348462e-05	7.45526447563483e-05
200.42	6.76346710139575e-05	6.50684336214576e-05	6.60345162905455e-05	6.53006544449434e-05	7.8703152488994e-05	6.38045896899613e-05	8.23489837164639e-05	8.2993902327091e-05	8.23389555852461e-05	9.12801914545218e-05	7.6047413647666e-05	7.99368394573803e-05	7.86522188341546e-05	7.7579986203363e-05	8.4113575443525e-05	7.21424360363305e-05	7.66082172415851e-05	8.62346938264645e-05	7.8837562082102e-05	7.65791210414615e-05	8.20064515371986e-05	7.78950305353082e-05	8.68952560271405e-05	7.76427431270656e-05	7.99407495825707e-05	7.48710470304755e-05	8.88285243931346e-05	7.79958540735511e-05	8.6534980494806e-05	6.92429486549246e-05	7.6292422539912e-05	8.56575486419388e-05	8.04357213184662e-05	7.58149334427952e-05	7.64402302267576e-05	8.53828524387703e-05	9.13309230690574e-05	8.27198829276967e-05	7.98059961874613e-05	8.25039946826995e-05	7.74122340997399e-05	8.49148267069268e-05	8.00807365824983e-05	8.73500172283357e-05	8.03691695973212e-05	7.81789248560697e-05	8.28552685962955e-05	9.40408188134515e-05	7.77586332732637e-05
220.42	7.52106237371342e-05	6.65041410630235e-05	7.39772976209066e-05	7.41236367481917e-05	7.40594743706025e-05	6.97402918267012e-05	8.80799013113391e-05	8.97180277477858e-05	8.68819533623506e-05	0.000110055034859095	8.3697306213962e-05	8.22107786990055e-05	8.58489950276477e-05	8.47088566107917e-05	0.000100363549918079	7.52298862133319e-05	8.2795095166179e-05	0.00010037375199345	8.40256885561679e-05	7.8371341688513e-05	9.25478465664852e-05	8.09982646914147e-05	0.000101744994236073	8.40806649767287e-05	8.83752360060803e-05	8.26383368781515e-05	0.000106535566463379	8.46605526598484e-05	0.000109696085092743	7.31515657770995e-05	7.91141915550833e-05	9.4686234582863e-05	8.75430380439359e-05	8.2098157373862e-05	7.92506172655007e-05	9.39146604765641e-05	0.000106197313051421	8.78942467919803e-05	8.44284171374421e-05	8.51956512517727e-05	8.18847724042565e-05	8.96144774208331e-05	8.90247780321857e-05	0.000102648160992718	8.52126545667075e-05	8.5751406195799e-05	9.41418751949918e-05	9.54396640047484e-05	8.29336981859447e-05
240.42	7.25507709924889e-05	7.31196744474864e-05	6.99713217150989e-05	7.44257511807565e-05	7.69847151250321e-05	6.77621544909989e-05	8.96180729928673e-05	8.79957433515572e-05	8.6442017599973e-05	0.000108207646580422	8.1674748124973e-05	8.1001893972307e-05	8.35003633295115e-05	8.24603214484798e-05	9.476108838416e-05	7.42496611697054e-05	8.15959888111605e-05	9.69699429648408e-05	8.14459260016281e-05	7.80334306934235e-05	8.6795397350719e-05	7.95772984213753e-05	9.27793865405369e-05	8.09582694734544e-05	8.67632717197717e-05	7.95467738655326e-05	0.000107117835666601	8.03752584935345e-05	0.000101143159337183	7.37082324126373e-05	7.84746017658184e-05	9.0073791677645e-05	8.67026314999272e-05	7.9148676397671e-05	7.82845995064808e-05	9.32296973700802e-05	0.000104186314002847	8.59753275369554e-05	8.16414597892747e-05	8.41109034138847e-05	8.21283529255239e-05	8.94356898100452e-05	8.59979808750308e-05	9.62997115056474e-05	8.43720923382621e-05	8.23885154821366e-05	8.46599231539268e-05	9.29603403824792e-05	7.9879203997275e-05
260.42	6.29753997024252e-05	6.54658866594063e-05	6.83804006462488e-05	7.04328012097037e-05	6.74860556404479e-05	6.51049789251802e-05	7.90794368673188e-05	8.1041178202987e-05	7.85820481994947e-05	9.51439050216612e-05	7.82397015093472e-05	7.3506043030668e-05	7.94647525341639e-05	7.56659697635977e-05	8.00441056560488e-05	6.88257109341687e-05	7.43100589234007e-05	7.9591761377255e-05	7.81893412064364e-05	7.2862824270046e-05	7.8041480706592e-05	7.20630129597205e-05	7.86909274636106e-05	7.6063520965467e-05	8.07210278976345e-05	7.45511943960703e-05	8.79420163586258e-05	7.52422721975771e-05	8.32432101845301e-05	6.70913472801302e-05	7.44662297945796e-05	8.46280763854413e-05	8.22883571541996e-05	7.39022953466631e-05	7.16515816059686e-05	8.30262299166806e-05	8.41483978190244e-05	7.33131007646447e-05	7.36835069079223e-05	7.67185120342724e-05	7.43140093897389e-05	8.39321583059746e-05	7.90083667713938e-05	7.88702042565273e-05	7.77063582642002e-05	7.56678274371581e-05	7.20864983531508e-05	8.30358395791733e-05	7.58755086249322e-05
280.42	5.80741499419232e-05	5.82052000161042e-05	6.18009281173624e-05	6.45552446945205e-05	6.11019573130062e-05	5.86152582632263e-05	7.69879707528714e-05	7.67717089511071e-05	7.64891787323902e-05	8.8047497525338e-05	7.10557402840412e-05	7.31299516366166e-05	7.36265941401784e-05	7.18077109439649e-05	7.27568281624538e-05	6.6549289184759e-05	7.39859560021107e-05	7.16660510099775e-05	7.31966478017739e-05	6.9226465229912e-05	7.23983249278437e-05	7.23446905240249e-05	7.09940594854086e-05	7.32669840863775e-05	7.89524777348188e-05	7.14977255440534e-05	7.98436024191826e-05	6.93777779711189e-05	7.6783208632668e-05	6.43287143760263e-05	7.14372681452088e-05	7.68691557538708e-05	7.49763383693428e-05	7.19827873851442e-05	6.94272126843718e-05	7.64028125443339e-05	7.6601000166266e-05	6.9837512903747e-05	7.16810585488969e-05	6.86003282722219e-05	7.33244599307284e-05	7.21193683626079e-05	7.65678747078809e-05	7.32575847130231e-05	7.37553835977483e-05	7.45793416686637e-05	6.69244665130885e-05	7.52617498121115e-05	6.87274021069702e-05
300.42	5.62705570717067e-05	6.09081429800456e-05	6.01500001780224e-05	6.07973640629716e-05	6.55460847849873e-05	5.84995766394762e-05	8.31532672411295e-05	7.58051556782143e-05	7.63218459246084e-05	8.76279817027921e-05	7.29294270905617e-05	7.37741797334503e-05	7.35432426515504e-05	7.30196062732892e-05	7.06058332794753e-05	7.09488611313023e-05	7.08381657989047e-05	7.13867290488716e-05	7.39565693805349e-05	7.03463176424218e-05	7.14823828165626e-05	7.1200677785589e-05	6.75717452979581e-05	7.10412674975633e-05	7.60193021055131e-05	6.91732901740594e-05	9.12808637285289e-05	6.92304077738956e-05	7.24227391881786e-05	6.64434500573996e-05	6.9024178769741e-05	7.5609866274654e-05	7.65905991954602e-05	6.99414237785676e-05	6.83465587909832e-05	7.32958226520266e-05	7.4190081760494e-05	6.71658116874938e-05	6.91604897939458e-05	7.10392952129852e-05	7.16499659533157e-05	7.82715890876205e-05	7.24642590312839e-05	7.47819697886624e-05	7.08607246289809e-05	6.92831827827504e-05	6.31976295343944e-05	7.84019451783005e-05	6.80794985345539e-05
320.42	5.91844040019014e-05	5.89285681220694e-05	6.21758675978026e-05	6.18438752889349e-05	6.07154002475764e-05	5.94417398799598e-05	7.30821243408587e-05	7.41656713605008e-05	7.32451540984797e-05	8.14141148911563e-05	7.05902492278053e-05	7.18245420719799e-05	7.38583043994869e-05	7.09054941100489e-05	6.97884540849771e-05	6.804906224711e-05	7.14548147039285e-05	7.0429759713291e-05	7.2101163729582e-05	6.95703367387626e-05	7.07401053949682e-05	6.90885229237305e-05	6.76251095589312e-05	7.36005066329083e-05	7.46047847139092e-05	7.31035010309784e-05	7.23704395562972e-05	6.99188986545966e-05	7.15268223700348e-05	6.466354663639e-05	6.92610742356792e-05	7.54059131071313e-05	7.51977635269075e-05	6.92614197260182e-05	7.05276294869762e-05	7.30416770859189e-05	7.12840050989838e-05	6.76051007400048e-05	7.04899234262436e-05	6.75946096115308e-05	6.92852409729628e-05	7.48081632604402e-05	7.31023309128548e-05	6.92939628602856e-05	7.11721267028469e-05	7.00523434391994e-05	6.36209234038197e-05	7.30144929431814e-05	6.89439725207902e-05
340.42	5.84679580059326e-05	5.89462737696277e-05	6.14038777309485e-05	6.27669323775341e-05	6.51550824350936e-05	5.95096867072926e-05	8.00051578839499e-05	7.58984861734289e-05	7.52413839216682e-05	8.35764864462901e-05	7.35809384553903e-05	7.35466217444074e-05	7.54450782682789e-05	7.16521297868219e-05	7.24021540439187e-05	7.03696372418866e-05	7.29437752530888e-05	7.23737509221314e-05	7.42980017718101e-05	7.01301793864133e-05	7.12909902150447e-05	7.20201551690716e-05	7.3195408795558e-05	7.42320706039984e-05	7.64847373424179e-05	7.11261778081957e-05	7.34091221821532e-05	6.74746687945472e-05	7.50950328940158e-05	6.57578335217184e-05	7.01187085411724e-05	7.69883553126029e-05	7.61554585120328e-05	6.97081862176484e-05	7.06021767570666e-05	7.37939985378297e-05	7.34482745614661e-05	6.91414096155154e-05	7.03296112156825e-05	7.05463547413788e-05	7.12412977138126e-05	7.41698009134352e-05	7.41754518045877e-05	7.21421101852526e-05	7.18526063864228e-05	7.25105296038538e-05	6.35246267704781e-05	7.51405314044723e-05	6.90411784658192e-05
360.42	6.09034553819253e-05	6.46805189794998e-05	6.52050617161878e-05	6.68730169862637e-05	6.49199695129725e-05	6.58409671633774e-05	7.73216908493022e-05	8.11228557497728e-05	7.96937889040209e-05	8.49985392219621e-05	7.50927662296632e-05	7.65263681012902e-05	7.91382256571177e-05	7.64166172469661e-05	7.29318872890397e-05	6.82323442083465e-05	7.69442327636223e-05	7.43094676272897e-05	8.05268266048547e-05	7.34799881201279e-05	7.57725374797243e-05	7.36369695900044e-05	7.14822218594914e-05	7.78395072370699e-05	8.08345051117833e-05	7.76924354214563e-05	7.54480851439531e-05	7.2181028455924e-05	7.58112147322241e-05	6.9670558687878e-05	7.39848313577758e-05	7.75213797544803e-05	8.21970320316095e-05	7.46486893278275e-05	7.19205486068917e-05	8.0046772591355e-05	7.3671518860502e-05	7.21628640095458e-05	7.37694515899983e-05	7.3255918871635e-05	7.56060377031847e-05	7.8336608009001e-05	7.85101692130104e-05	7.23700827514175e-05	7.59883489561839e-05	7.68645925221222e-05	6.74409721362698e-05	7.70751045413722e-05	7.35733546298827e-05
380.42	5.91923528737927e-05	6.33875894029236e-05	6.48535929033184e-05	6.68771321241758e-05	5.83715783432924e-05	6.38072313839715e-05	7.3047803857802e-05	7.58003448279455e-05	7.59551320084744e-05	7.52649296708682e-05	7.10670776164583e-05	7.28473772243637e-05	7.4874286815549e-05	7.5291662712626e-05	7.07552087150754e-05	6.3313626681513e-05	7.44571337249333e-05	7.24169047573075e-05	7.60197809247787e-05	7.69425452636778e-05	7.24892593623179e-05	6.99113014384981e-05	6.62617615376888e-05	7.65511735058413e-05	7.82879819099658e-05	7.49807190238581e-05	7.2079884299577e-05	7.23961137049234e-05	7.29026453750139e-05	6.49608729886857e-05	6.97930961427719e-05	7.11401787496057e-05	7.79744780860059e-05	7.35609981818319e-05	7.48156740455488e-05	7.59583164321048e-05	7.04384373104308e-05	6.88090824893738e-05	6.85528318062089e-05	6.89581578031662e-05	7.29534291626644e-05	7.68054614487197e-05	7.75572212218269e-05	6.61101279639994e-05	7.32439785733691e-05	7.28549021726145e-05	6.35117428616202e-05	7.48311871839141e-05	7.02854961988577e-05
400.42	6.3515430037737e-05	6.51684675494129e-05	6.36092928016429e-05	6.2764843153671e-05	6.79131683148218e-05	6.36505727856908e-05	8.22983801927238e-05	7.63272932940542e-05	7.3770020605937e-05	9.34800860922113e-05	7.01684013978161e-05	8.21347619711108e-05	7.10007929458135e-05	7.48160712841854e-05	7.72259042906109e-05	7.27749542726929e-05	7.12565959001496e-05	7.55938544766291e-05	7.04621961746321e-05	6.73677319339754e-05	6.98635203953902e-05	7.73159096590104e-05	7.22301452172522e-05	7.2515579077717e-05	7.19454182488599e-05	7.26728814121899e-05	8.00341793004419e-05	7.27305453696541e-05	7.02228244049915e-05	6.67274919557706e-05	6.92907211298816e-05	7.82236746720151e-05	7.52278084151588e-05	7.45405171031714e-05	7.0508091796099e-05	7.22606191385186e-05	7.56622938959647e-05	7.13773421937294e-05	7.0525966584221e-05	7.24861082025763e-05	6.92678300510604e-05	7.19169847102542e-05	7.29247292319467e-05	8.18620683673471e-05	6.97115095081199e-05	6.82274744277086e-05	6.26986048955321e-05	8.01148802117209e-05	6.65329501997844e-05
420.42	6.48865796294028e-05	6.38664168816704e-05	6.2935087529656e-05	6.53259150607425e-05	6.29667845927359e-05	6.27864931053699e-05	7.90600836236783e-05	7.22188806183951e-05	7.07407140887135e-05	7.26843170803359e-05	7.00765469909992e-05	7.59520863317783e-05	7.21908733474076e-05	7.19138864281049e-05	6.94304769640536e-05	6.86724393818926e-05	7.17291481538277e-05	7.21206890178504e-05	7.13209277004384e-05	6.89022578458993e-05	6.9033234505352e-05	6.82853804485031e-05	7.11167914020455e-05	7.13286929704288e-05	6.90045775766482e-05	6.83841474492106e-05	7.57757736493958e-05	6.97917557393452e-05	6.94880829764637e-05	6.59447761986328e-05	6.56102549960287e-05	7.10066563044719e-05	7.37051561539734e-05	7.09195349406065e-05	6.90415825840322e-05	7.14808255969199e-05	7.22896246470876e-05	6.9037322694298e-05	6.94358891766563e-05	7.6767784635252e-05	6.78685780403547e-05	7.00974933681988e-05	7.15148931169437e-05	7.02449324772194e-05	6.8376094618611e-05	6.70833809084207e-05	6.66523922311973e-05	7.05897732628744e-05	6.72565426244188e-05
440.42	6.61430559606835e-05	6.67400375188752e-05	6.19260261843147e-05	6.54444310326121e-05	6.41456983902661e-05	6.48758273284793e-05	7.62847846255803e-05	7.04021431952224e-05	7.02337682433248e-05	7.68373519044035e-05	6.76292792211197e-05	7.48367185868782e-05	6.85951795560018e-05	7.01627603273617e-05	7.2098790359038e-05	6.96570912482968e-05	7.05715640850674e-05	7.18353335644762e-05	6.9092668440338e-05	6.68221499547623e-05	6.91371349853727e-05	7.0147389241435e-05	7.1873128309221e-05	6.96877620414976e-05	6.65149946935605e-05	6.61974504208793e-05	7.37152921630762e-05	6.99371086604688e-05	7.02448315972278e-05	6.46505289385684e-05	6.45540424369155e-05	6.93285703617058e-05	7.13345577824824e-05	6.99665382044898e-05	6.61632359116039e-05	6.82040030162706e-05	7.16057289396107e-05	6.85475156941161e-05	6.61240248252858e-05	7.27659808653766e-05	6.7056585507675e-05	6.48558260026783e-05	6.8599255892797e-05	7.2302898783243e-05	6.65535591408677e-05	6.34848163974839e-05	6.43792593913855e-05	6.98267241854975e-05	6.39588294815103e-05
460.42	6.98438412081155e-05	6.62684830670716e-05	6.46091314161503e-05	6.89788913304389e-05	6.49840303246978e-05	6.68233087267142e-05	7.56231010632634e-05	7.07614068025177e-05	7.20720653606143e-05	7.86082529542338e-05	7.02413235602083e-05	8.22913345552564e-05	7.46155761771871e-05	6.90840789595049e-05	7.20653616969346e-05	7.24840487758747e-05	7.09103859409345e-05	7.83756966451249e-05	6.88112586319214e-05	6.80873386327169e-05	7.90624133636698e-05	7.06574140249736e-05	7.49348365920368e-05	7.33083692670449e-05	7.01115135096883e-05	6.86300593755182e-05	7.00983592455335e-05	6.92422933465907e-05	7.44220609998329e-05	6.49282220416903e-05	6.58511220270393e-05	7.08827810927409e-05	7.17355153194654e-05	6.93900326157186e-05	7.24342716373339e-05	6.65161936901998e-05	7.11039693739548e-05	6.92471393968196e-05	7.30364980040392e-05	7.67691786370208e-05	7.3803289013937e-05	6.55657264708117e-05	6.74768525567523e-05	7.05162813823871e-05	7.43312225623701e-05	6.81591032599766e-05	6.79991538777755e-05	6.8532692784083e-05	6.45595587230756e-05
480.42	6.54027017298789e-05	6.07009809421167e-05	6.07659130615333e-05	6.31284947254758e-05	6.19811493279206e-05	6.16685036263453e-05	7.20474659443018e-05	6.28300786877065e-05	6.22520372892208e-05	6.54470178914626e-05	6.28887332740951e-05	7.13802543759972e-05	6.22434407035442e-05	6.22400468203461e-05	6.64657475788675e-05	6.61006278216821e-05	6.6259259886705e-05	6.76727985176729e-05	7.40251666180876e-05	6.79947556993442e-05	5.72217407313401e-05	6.47948894430276e-05	6.49070035738909e-05	6.13743932391214e-05	5.84885421330136e-05	6.83002365598963e-05	6.87925158614095e-05	6.23182384790537e-05	6.42559448473129e-05	5.85441082845763e-05	6.35928118143226e-05	6.47422874390894e-05	6.03796246413971e-05	6.30431216538939e-05	6.04046282108689e-05	5.85463565581956e-05	6.25675154597952e-05	6.02978937679575e-05	5.54177811481532e-05	7.27717713342621e-05	5.82995813322601e-05	6.1187189613519e-05	6.12765664181661e-05	6.79235144308263e-05	5.71144737295352e-05	5.56707888902457e-05	6.06313121582716e-05	5.97542302948565e-05	5.62595005290193e-05
500.42	6.72721038650558e-05	6.34629427312523e-05	6.21550573333569e-05	6.54680455932463e-05	6.39325074189255e-05	6.54365422408355e-05	5.79871973768058e-05	6.19635376465128e-05	6.27546403974825e-05	6.25733705336161e-05	6.27083816317109e-05	6.12682248523268e-05	6.17228091906696e-05	6.29733281272196e-05	5.87486811365595e-05	5.58082073723987e-05	6.4989766097464e-05	6.20338966437366e-05	5.5668787550667e-05	5.48723782728268e-05	5.67497422503185e-05	5.66287443846908e-05	6.14049077570255e-05	6.15045663794099e-05	5.70324145084917e-05	5.27310782013653e-05	5.75218300021275e-05	6.00524557723568e-05	5.80552604196351e-05	5.83136843628888e-05	5.76868148639843e-05	5.41369594698315e-05	5.7458864684098e-05	6.08259007554895e-05	5.75172165003103e-05	5.90553373663027e-05	6.11690579596781e-05	6.36311982106183e-05	6.02995759628198e-05	5.50362085233371e-05	5.68034487462165e-05	5.70404593454958e-05	6.05239258530426e-05	5.72367923022014e-05	5.66226566229898e-05	5.52646365897307e-05	5.91200236004563e-05	5.53621868300563e-05	5.80687439941763e-05
520.42	7.23068823494989e-05	7.02831343246964e-05	6.85621948598019e-05	7.19034881896871e-05	6.79949493700946e-05	6.98461438913435e-05	6.69028474641351e-05	6.2708364175906e-05	6.52729331889704e-05	6.55925099028489e-05	6.27443749103558e-05	6.70389882653987e-05	6.5419052164368e-05	6.25611562167384e-05	6.43006295132627e-05	6.54612106407311e-05	6.62096622316711e-05	6.69050509919918e-05	6.28599878900819e-05	6.14365750958341e-05	6.18677158125515e-05	6.22720283164649e-05	6.62186935784471e-05	6.29116625221011e-05	6.19181013303556e-05	6.19994854487447e-05	6.28912536268382e-05	6.03694407248746e-05	6.27451482272863e-05	5.85111905814781e-05	5.85984288919404e-05	6.12986394126406e-05	6.1969906245382e-05	6.15463919655234e-05	6.4788953609211e-05	6.22276740493528e-05	6.49193221358494e-05	6.20907235113161e-05	6.28606932704956e-05	6.68350931093797e-05	5.87746753992189e-05	5.84593372092319e-05	6.06922834646776e-05	5.93019008969765e-05	5.80632277029747e-05	6.39767172878539e-05	6.1086180677574e-05	6.07300706997082e-05	5.79696137562942e-05
540.42	7.74569502859467e-05	7.12921177756163e-05	7.30998966702264e-05	7.54097756202694e-05	7.29899876440517e-05	7.65824021826701e-05	6.53148946346589e-05	6.53959189516224e-05	6.67884385036007e-05	6.7120813415979e-05	6.55122250167894e-05	6.66403652944462e-05	6.5096308779928e-05	6.35170653115264e-05	6.64631849046007e-05	6.79777156618232e-05	6.75464507607099e-05	6.92579405911284e-05	6.66423313784626e-05	6.35383525183081e-05	6.39293744263244e-05	6.46337600866837e-05	6.66377824769155e-05	6.52612508039418e-05	6.39709496635096e-05	6.36819103057163e-05	6.38694636812234e-05	6.28346611605551e-05	6.41161445895817e-05	6.00634976954908e-05	6.14577319939227e-05	6.01310874289723e-05	6.10115876871043e-05	6.20477232076439e-05	6.41443787240178e-05	6.24092312278545e-05	6.48455074885875e-05	6.04982053514052e-05	6.23094952928817e-05	6.25886420290909e-05	6.09778752922205e-05	6.02595594122092e-05	6.21116525261185e-05	6.01410907915803e-05	6.03033523881039e-05	5.89596158323772e-05	6.05452984568822e-05	6.01357548335449e-05	5.79537529182331e-05
560.42	8.04050574701845e-05	7.54160432823127e-05	7.74124101361229e-05	7.97770132118845e-05	7.77877283609841e-05	7.7439232563149e-05	6.91889973410969e-05	6.67705926889847e-05	6.72648752463879e-05	6.56210540498447e-05	6.49518525960523e-05	6.53817689090022e-05	6.59692637103458e-05	6.20974353393196e-05	6.74220237186302e-05	6.72956974980378e-05	6.69993874802429e-05	7.04752120217121e-05	6.68557194295073e-05	6.48982409476066e-05	6.6287416187412e-05	6.53930771982993e-05	6.85009424021995e-05	6.47948869367503e-05	6.65174728653271e-05	6.59930328903865e-05	6.37124888036372e-05	6.2580593413955e-05	6.625210635721e-05	5.92015020245703e-05	6.19177622918862e-05	6.23599534579156e-05	6.12103941457781e-05	6.24555229218342e-05	6.13506578423342e-05	6.06903290136642e-05	6.43768744963369e-05	6.42819468257378e-05	6.38466903563691e-05	6.11996264974498e-05	6.03352801119107e-05	6.10887093129011e-05	6.12017472324875e-05	6.25998962785098e-05	6.05912145958013e-05	6.1674448545144e-05	6.22035119659456e-05	6.04009823499212e-05	5.78517070851192e-05
580.42	8.09938285625972e-05	7.99660370149308e-05	7.7736151636421e-05	8.35033022462309e-05	8.07883562683756e-05	8.10840945150694e-05	6.70973667514911e-05	6.59527481432895e-05	6.88836717390149e-05	6.66465371716237e-05	6.53366614711057e-05	6.56175301420624e-05	6.79801327049082e-05	6.20256624706412e-05	6.85580287469762e-05	6.73848088656402e-05	6.5823648149767e-05	6.91104935324578e-05	6.77345352136239e-05	6.50677535025122e-05	6.5176753905402e-05	6.54470905360493e-05	6.75873368405798e-05	6.45247194816116e-05	6.67639068763481e-05	6.57175562070609e-05	6.3529857223739e-05	6.32121098750857e-05	6.66074391947806e-05	6.07150228012209e-05	6.230328379159e-05	6.18523195873867e-05	6.17628799587904e-05	6.24788354158517e-05	6.12784753647995e-05	6.20683589183599e-05	6.52390055715926e-05	6.37791729655846e-05	6.45769635176052e-05	5.93920887424717e-05	6.1238464502871e-05	6.03411936391421e-05	6.10785122339914e-05	6.17627387424938e-05	6.1051244291827e-05	6.07714218162031e-05	6.20635431157241e-05	6.0366239713029e-05	6.00125130233298e-05
600.42	9.30910256745428e-05	8.56760189300008e-05	8.66931968782348e-05	8.9756285958629e-05	9.10840004524471e-05	9.11074188067922e-05	6.81782426675635e-05	6.6487500877612e-05	6.8147605281657e-05	6.54363761900583e-05	6.67054517359015e-05	6.36944163029151e-05	6.72878108836148e-05	6.3652312654419e-05	6.54573067806948e-05	6.73186364887948e-05	6.84585665275353e-05	6.71257044235176e-05	6.67132880847566e-05	6.334483079115e-05	6.48455460251373e-05	6.4495909397505e-05	6.63098305577715e-05	6.54211145470959e-05	6.40052406449309e-05	6.29206610358318e-05	6.11419631104961e-05	6.12989688389917e-05	6.44608473212419e-05	6.04277264783945e-05	6.32525437814296e-05	6.47329953185725e-05	6.30416017404568e-05	6.18115575073796e-05	6.28905882327983e-05	6.23060097360568e-05	6.61786120205191e-05	6.31758912722605e-05	6.36481108056136e-05	6.1013741723134e-05	6.21042987313345e-05	6.13723810399886e-05	6.1980964496771e-05	6.22694928395189e-05	6.31099802758465e-05	6.20157650844969e-05	6.21079411866241e-05	6.07630556989837e-05	6.01056954469389e-05
620.42	0.000114357647037639	0.000109459651643638	0.000106829078691794	0.000115953253907289	0.000109605247723832	0.000110344848936687	7.70257452142548e-05	7.56739798275518e-05	7.53812860227866e-05	7.38513570010028e-05	7.47059210376223e-05	7.302631732053e-05	7.54079312499632e-05	7.1412410603686e-05	7.40005794066425e-05	7.41317467084457e-05	7.32702263312569e-05	7.51315165833853e-05	7.33906421707253e-05	7.06703579092262e-05	7.2049102276333e-05	7.0173855207772e-05	7.25432704619031e-05	7.13345402593297e-05	7.2767767852054e-05	7.13536477808078e-05	6.98436681963462e-05	6.95072652883238e-05	7.1234408267448e-05	6.71401102957408e-05	6.88015473755417e-05	7.14868872972982e-05	6.98049895281524e-05	7.15007142902556e-05	6.94249041964007e-05	6.99421012094478e-05	7.34432935730736e-05	7.06635194859895e-05	7.05617245906322e-05	7.04781022701633e-05	6.98320473519154e-05	6.62535308902417e-05	6.90478821297037e-05	7.11842886165085e-05	6.86059949173967e-05	6.87301613042239e-05	6.8378836018156e-05	7.02754490690686e-05	6.71354287984888e-05
640.42	0.000123639094925211	0.000114628508431145	0.000115897506144448	0.000121265263853716	0.000117611448620417	0.000119299392979669	7.78076052923227e-05	7.4932413985563e-05	7.85374114583913e-05	7.703788146524e-05	7.56573213555638e-05	7.62979897878456e-05	7.81664413137737e-05	7.2066170209964e-05	7.66039147718824e-05	7.73547036554077e-05	7.59924846904649e-05	7.9069375870484e-05	7.43659084331458e-05	7.41001600799583e-05	7.39084676308277e-05	7.23581796294483e-05	7.90976019639916e-05	7.64169697100968e-05	7.94327243704216e-05	7.56333336602554e-05	7.32009994270547e-05	6.87263068328946e-05	7.33926070674403e-05	6.90082566355906e-05	6.96687469997305e-05	8.10775985657893e-05	7.50737291580515e-05	7.59139833871836e-05	7.24766126849986e-05	7.31009317396179e-05	7.91278015670483e-05	7.49124250592011e-05	7.3015681939701e-05	7.07182458825546e-05	7.95568804303042e-05	7.2463962876721e-05	7.24033059495148e-05	7.46611896211579e-05	7.0745774479588e-05	7.39948011417348e-05	7.3375131190281e-05	7.14122304916993e-05	6.96813265549188e-05
660.42	0.000112306037040582	0.000109772630262091	0.000109795723776703	0.000117256486429155	0.000112044247431088	0.000114786273784807	8.60288412608098e-05	8.2385917760899e-05	8.37571066283319e-05	8.02999509243418e-05	8.65548643390364e-05	7.74659129827505e-05	8.48374266862928e-05	7.77429864548947e-05	8.75760900679717e-05	8.17770996102982e-05	8.10064296184128e-05	8.13764109283816e-05	8.01382623867711e-05	8.1849106498014e-05	7.87769882459984e-05	8.28961306000289e-05	8.39273911801041e-05	7.90242928619374e-05	8.41840135978746e-05	8.32544133937898e-05	7.88817795488547e-05	7.50871600218094e-05	8.41049957436964e-05	7.35342007311034e-05	7.74646495491682e-05	8.54427053459123e-05	8.41049958124999e-05	8.23329716251978e-05	8.0036291439853e-05	8.15760139353157e-05	8.80588937904715e-05	8.31829347778926e-05	8.20942234462097e-05	8.26543324119125e-05	9.56299195120087e-05	7.92271999250169e-05	8.09619274859499e-05	8.63688525695258e-05	7.97871449744361e-05	8.54842732722675e-05	8.23896332423606e-05	8.20485745298124e-05	7.91136853132069e-05
680.42	0.000100583422814118	9.73599578691911e-05	9.42341982166262e-05	0.00010094946107964	9.88743919224592e-05	0.000100580287788478	6.58940664925027e-05	6.67383065382919e-05	6.56847236170561e-05	6.57623337210918e-05	6.95964715022849e-05	6.49802474584968e-05	6.5824516455335e-05	6.44578614362636e-05	6.54145955429136e-05	7.08939570306182e-05	6.50311738394843e-05	7.03772395996414e-05	6.81419751816381e-05	6.36134995562863e-05	6.85535481920153e-05	6.38864522630188e-05	6.9587408160885e-05	6.42520541554861e-05	6.88561177982596e-05	6.36170176811505e-05	6.24015692547547e-05	5.59009015593497e-05	6.06845165615427e-05	6.07429788408051e-05	6.35635564828738e-05	6.84845854026593e-05	6.77261100150403e-05	6.76847856197471e-05	6.31935068982717e-05	6.99425609933756e-05	7.05743042709194e-05	6.79982723629347e-05	6.6215159265868e-05	6.74058296027722e-05	6.90375232029265e-05	6.72641222352473e-05	6.55568593687439e-05	7.09373860817828e-05	6.39502561312241e-05	6.85003598771842e-05	6.55700833992986e-05	7.01082391437896e-05	6.48041771630257e-05
700.42	9.58950672581462e-05	8.910501267378e-05	9.16929811514662e-05	9.64460440780399e-05	9.18849432819366e-05	9.2032073145115e-05	3.89847244241032e-05	3.61607025915061e-05	3.62937383974165e-05	3.93698057279713e-05	3.47676359607349e-05	3.72419075146247e-05	3.84237750933157e-05	3.86698037725852e-05	3.42123278942324e-05	3.73868754968087e-05	3.9146810579418e-05	3.85814823496001e-05	4.01899244833378e-05	3.56717251591685e-05	3.81627438437935e-05	3.52849954809883e-05	3.8902134397261e-05	3.88736281599722e-05	3.88634964901468e-05	3.54361563946785e-05	3.51692143665941e-05	3.92115402194321e-05	3.9596282616154e-05	3.85954466948484e-05	3.61520381033219e-05	4.0083307821126e-05	3.83354066891221e-05	3.84177513126697e-05	3.74124821510089e-05	3.50489265075e-05	3.87694331349253e-05	3.7686799677506e-05	3.77666140440248e-05	3.52428846399457e-05	3.77844012321324e-05	3.76220132855126e-05	3.91650993696756e-05	3.79003520238264e-05	3.68674969176624e-05	3.68354609733251e-05	3.78782081395486e-05	3.86546109359655e-05	3.77307762069588e-05
720.42	4.16748261810956e-05	3.70064726160204e-05	3.83728269964432e-05	4.15287056129987e-05	3.84697353271967e-05	4.0729085336933e-05	1.92817517716969e-05	1.96476194055427e-05	2.06654918183323e-05	2.11783160071471e-05	2.14896384188122e-05	2.05831423821293e-05	2.24336461521485e-05	2.11222716370308e-05	2.23335353908408e-05	2.36192266934411e-05	2.2865836229391e-05	2.28717624906032e-05	2.32059505511154e-05	2.15405725578941e-05	2.28612036862269e-05	2.24177548924729e-05	2.45007265837135e-05	2.28789654544663e-05	2.34017217832348e-05	2.24495631267723e-05	2.20271893339504e-05	2.14982204355451e-05	2.31765038864996e-05	2.14517255271448e-05	2.34830811475871e-05	2.58832904779098e-05	2.36995779179814e-05	2.32647991324052e-05	2.24561827184769e-05	2.27912019375496e-05	2.47009014739822e-05	2.35922922773276e-05	2.39710382978445e-05	2.15874577752086e-05	2.3907953937757e-05	2.24730084481012e-05	2.26078735684523e-05	2.38008352871506e-05	2.24487847805377e-05	2.41768478667893e-05	2.49503851134278e-05	2.40527434947311e-05	2.39431012913698e-05
740.42	3.26975304768987e-05	3.0183419503779e-05	3.21839016463314e-05	3.2812653585652e-05	3.18715326137986e-05	3.15015252897319e-05	1.67444483278303e-05	1.67187737619003e-05	1.78726720747873e-05	1.88463977614112e-05	1.86802914743079e-05	1.97282002906352e-05	2.09071215368283e-05	2.03558517085546e-05	2.17819909402928e-05	2.22036207550707e-05	2.16604872134041e-05	2.18265892442434e-05	2.19424838141447e-05	2.14253730956711e-05	2.18420495575205e-05	2.13809720047441e-05	2.24257570228144e-05	2.12049945047554e-05	2.23105193593175e-05	2.18752691624754e-05	2.14586588809985e-05	2.15015462150607e-05	2.23592498520935e-05	2.04626472488013e-05	2.2041570838915e-05	2.55208977777526e-05	2.26163179753533e-05	2.20993433626458e-05	2.23661516876048e-05	2.23913048663199e-05	2.40290681600822e-05	2.35694682568352e-05	2.30253046131293e-05	2.14402833577015e-05	2.31866361072617e-05	2.21311831515802e-05	2.16126339603447e-05	2.30753994060763e-05	2.29343016795927e-05	2.34632949611338e-05	2.33447355329912e-05	2.27344566942046e-05	2.23181234448641e-05
760.42	3.08390965525485e-05	2.93374830093297e-05	2.96200415945728e-05	3.23380199098476e-05	3.07896234484722e-05	3.08643241205681e-05	1.86481386364167e-05	1.88341580789814e-05	2.03252191244529e-05	2.12265362166352e-05	2.08249735469559e-05	2.13730054044187e-05	2.19450023494902e-05	2.24566644581501e-05	2.26923667365199e-05	2.38767872914145e-05	2.34356938132108e-05	2.42829676012388e-05	2.42118899071731e-05	2.30378870381135e-05	2.38192567595925e-05	2.26150828608389e-05	2.41009947324999e-05	2.34196977533097e-05	2.35818791074751e-05	2.31580799353089e-05	2.31299309520306e-05	2.22496830431394e-05	2.37239830709066e-05	2.2382064111629e-05	2.41986341110536e-05	2.58378360285025e-05	2.32402879470163e-05	2.36773852282175e-05	2.28197977262143e-05	2.33935188830061e-05	2.44444705896325e-05	2.47106692814563e-05	2.37881420832342e-05	2.21999070907579e-05	2.36817843383919e-05	2.34959458882047e-05	2.35195699005049e-05	2.45317875701061e-05	2.38188508112438e-05	2.43353419409796e-05	2.50229100276091e-05	2.44821343645172e-05	2.32185175643565e-05
60.44	6.02196675417889e-05	7.3692693586644e-05	6.18162993354189e-05	5.72737297433444e-05	6.65932233006035e-05	7.67016470215967e-05	5.90081495101611e-05	7.44698240052724e-05	7.78169018947924e-05	6.54828227826457e-05	6.76808475729396e-05	7.35388560067376e-05	8.26980909200555e-05	7.71887526259343e-05	6.90530804670188e-05	5.75563424399384e-05	7.65265471999241e-05	6.2816756631004e-05	7.34091726325475e-05	8.77543044631398e-05	7.74267409807933e-05	7.52339203071703e-05	5.72111946438669e-05	5.93055315943181e-05	7.0732670144577e-05	7.35614377936782e-05	5.78254067249673e-05	6.97411602739278e-05	7.26996390821393e-05	6.46688817584481e-05	7.38776550383573e-05	5.76695632742218e-05	7.70129282850295e-05	7.67531768614419e-05	7.48222053773694e-05	7.76911845831029e-05	5.41975945912875e-05	7.61443354300467e-05	8.00468352003391e-05	7.96135320152233e-05	8.54053412594132e-05	8.70436627308296e-05	6.63649065740726e-05	5.7643322087153e-05	7.71865911462429e-05	8.88262511572371e-05	7.25751190843908e-05	9.23188026523443e-05	7.85298665239861e-05
80.44	3.74298821145013e-05	3.98843259164463e-05	4.07378071345782e-05	3.93547732187382e-05	3.65324438212759e-05	4.2305930922059e-05	4.77946169845695e-05	4.80307807291635e-05	5.03097850465982e-05	4.4874114928267e-05	5.00582301490858e-05	4.81620112623031e-05	5.01467549567635e-05	4.8034514447483e-05	4.7536639529091e-05	4.2671007122017e-05	4.67944138985166e-05	4.32054933621803e-05	5.08979417557072e-05	4.99160161104309e-05	6.93783263812903e-05	4.9444856631823e-05	4.17679187671329e-05	4.81097332127842e-05	4.70949457245014e-05	4.72697817699879e-05	4.00144688042859e-05	4.73978101945955e-05	4.95654257791539e-05	4.74816793459713e-05	4.92458965842673e-05	4.57883147055864e-05	5.26789497171997e-05	4.86512604618918e-05	4.74678053163543e-05	4.73448706164513e-05	4.27048940602431e-05	4.97629361138301e-05	5.21628330494116e-05	4.42670087053173e-05	5.07353689616265e-05	4.62798567030488e-05	5.00439245182082e-05	4.29140064578068e-05	6.12661959164765e-05	5.62958967095099e-05	4.91819327955537e-05	4.74864470208224e-05	5.12514992231219e-05
100.44	4.05075743963156e-05	4.26824739953726e-05	4.56171638263437e-05	4.227848374059e-05	3.81592961464214e-05	4.39550237666274e-05	4.83173738630757e-05	5.47083478100348e-05	5.51437462112154e-05	4.75931250625828e-05	5.14949343371962e-05	4.75909014138112e-05	5.38498196822822e-05	5.13193597052543e-05	4.70405057910246e-05	4.44139679811152e-05	5.23482058199404e-05	4.38213692681941e-05	5.33332012368453e-05	5.22552113800976e-05	5.53538843381689e-05	4.92730839728877e-05	4.45138541848525e-05	4.83955691313855e-05	5.16593923271346e-05	5.0770640892435e-05	4.07889701598843e-05	5.05002172728759e-05	5.12610713219594e-05	4.71312151779774e-05	5.01824028158462e-05	4.85829939328806e-05	5.49693339059068e-05	5.18335285160257e-05	4.91875162456392e-05	5.06350844039986e-05	4.37450204556441e-05	5.18730138746759e-05	5.22645180979461e-05	4.58331160770407e-05	5.30069483828914e-05	5.04679521588536e-05	5.24621152646e-05	4.25428397122831e-05	5.7169113710861e-05	5.71024487845958e-05	4.99152873072588e-05	4.54062829013302e-05	5.61513902578232e-05
120.44	3.85363774056006e-05	4.14942283147974e-05	4.00232228551582e-05	4.03430394157912e-05	4.09626264967882e-05	4.33356386733465e-05	5.02696391684484e-05	5.13105511729686e-05	5.12952565463036e-05	4.58588048613297e-05	4.86601609481447e-05	4.85333994631178e-05	5.05159894397436e-05	4.89267841992928e-05	4.90207126711953e-05	4.6903509627107e-05	4.86397788440699e-05	4.52234954095117e-05	4.86277299904257e-05	4.97478404931913e-05	5.08057283173855e-05	5.00481668321922e-05	4.37578114577265e-05	4.86578455849977e-05	4.99992477711314e-05	4.72990583714794e-05	4.1831570260717e-05	4.71418887348227e-05	4.43667868486292e-05	4.49331448900573e-05	4.66233211356145e-05	4.94566308179076e-05	5.00844318955344e-05	4.7766737138155e-05	5.00625457958477e-05	4.80040858229767e-05	4.48953287147629e-05	4.67829052634183e-05	4.83960949195156e-05	4.60794790819386e-05	4.99272263687734e-05	4.98755126702504e-05	4.98332175142161e-05	4.24018520936768e-05	4.86098236382551e-05	5.18360112827273e-05	4.74280880193338e-05	4.81032020605603e-05	5.19568400216051e-05
140.44	4.61160272784942e-05	4.61077119957304e-05	4.84416842642992e-05	4.60850496191301e-05	4.79919000145622e-05	5.2556440898661e-05	5.48367305423556e-05	6.19433320753838e-05	5.69222894644908e-05	5.33140926524058e-05	5.55715308750899e-05	5.58600448248244e-05	5.81944157071381e-05	5.5688656737629e-05	5.45215784075122e-05	5.14479594100103e-05	5.84014678909613e-05	4.89415057307204e-05	5.62444979235504e-05	5.33229232236322e-05	5.57439557703393e-05	5.62252095431231e-05	5.34343346608008e-05	5.5006695626064e-05	5.70619220420845e-05	5.37446364502455e-05	4.90140123397705e-05	6.20672239070909e-05	5.35454523521111e-05	5.10113960995828e-05	5.4368544277227e-05	5.61872629026006e-05	5.6608594346588e-05	5.68738136054296e-05	6.08346826285056e-05	5.52824654005164e-05	5.14183230921061e-05	5.44702583248497e-05	5.67653504200663e-05	5.26523582678915e-05	5.56163456584924e-05	5.79891471389119e-05	6.39913762373562e-05	4.83699601878843e-05	6.98067571904519e-05	5.62461613289511e-05	5.32074587035451e-05	5.43149277500416e-05	6.2895745148082e-05
160.44	5.23581716221455e-05	5.1586745497869e-05	5.26863870105387e-05	5.18826458391898e-05	5.58377661989106e-05	5.19892139033959e-05	5.7423321708695e-05	6.1211227572257e-05	6.06808459909233e-05	5.90072920526271e-05	5.80742745239817e-05	5.7697024601789e-05	5.93580689861342e-05	5.81635017569225e-05	5.75231533538241e-05	4.95752983926469e-05	5.58720447563484e-05	5.44000349167506e-05	5.85202342985677e-05	5.7136147975835e-05	5.97130573765182e-05	5.89105090953324e-05	5.51491690051444e-05	5.74417792194068e-05	5.88720248059166e-05	5.67620282303457e-05	5.45158576538334e-05	5.34110921636442e-05	6.55205252304394e-05	5.22849964372826e-05	5.64480781241495e-05	6.63587612961354e-05	6.1079387095309e-05	5.41470964609614e-05	5.55861944647945e-05	6.09844183085021e-05	5.9963238685342e-05	5.74089829787919e-05	5.84918290932485e-05	5.94867736318405e-05	6.15019268029443e-05	6.3094718998189e-05	6.13200135437493e-05	5.32180644980399e-05	6.01722507976902e-05	6.05928538233535e-05	5.22663284785682e-05	6.10067228605938e-05	5.98134361809007e-05
180.44	6.72091907007069e-05	5.45525308863367e-05	6.02014937585117e-05	6.2073246745176e-05	6.12951749514135e-05	5.59869570272867e-05	7.05550183568139e-05	6.87132140275241e-05	6.40201359848489e-05	8.46785122224403e-05	6.33121221007234e-05	6.25420245833498e-05	6.50897163306899e-05	6.70302538077043e-05	8.41520725058451e-05	5.33543677646528e-05	6.57832140337694e-05	8.07235296031224e-05	6.31002508655705e-05	5.88787905177712e-05	7.37654968985188e-05	6.20753264247219e-05	8.85547256861746e-05	6.42862863419641e-05	6.71666386043683e-05	5.99681618802975e-05	8.5925951313943e-05	6.72768666948336e-05	8.7697167101e-05	5.45141704868012e-05	6.0675557424805e-05	7.49372232830998e-05	6.40761662887305e-05	6.71877902762724e-05	5.73794391816461e-05	7.27660940941761e-05	9.17209404613786e-05	7.09259663848651e-05	6.41738732635156e-05	6.76966934333645e-05	6.32535345004658e-05	6.91619016663118e-05	6.66253004504073e-05	7.95515089225518e-05	6.56778302997032e-05	6.40293289313848e-05	7.95468864602256e-05	7.38553467790623e-05	6.40047209504592e-05
200.44	6.16581668774638e-05	5.81496388594567e-05	5.79659274523988e-05	5.84088747089537e-05	6.91098023558996e-05	5.72777624423754e-05	6.99410874154911e-05	6.89872186772779e-05	6.73938930190107e-05	8.15148785013278e-05	6.37874645283315e-05	6.62184451104842e-05	6.57521714906524e-05	6.43360234195253e-05	7.73121809909289e-05	5.8268428503889e-05	6.3658361147609e-05	7.91685549910083e-05	6.4762352723789e-05	6.19969190951096e-05	6.94604255457904e-05	6.49495872849713e-05	7.83587393517544e-05	6.25240383607884e-05	6.72514727634475e-05	6.19339588820206e-05	8.15311513228642e-05	6.60787682545895e-05	7.91487806879631e-05	5.61017427576177e-05	6.45802771414079e-05	7.48299200060485e-05	6.87840302122943e-05	6.50847668123306e-05	6.16454686476165e-05	7.29215010617824e-05	8.48236518116999e-05	7.0532325373339e-05	6.50908066400368e-05	7.32519513281394e-05	6.60530728340695e-05	7.23165597319765e-05	6.87672668518343e-05	8.16843821593836e-05	6.71845535583372e-05	6.50500427535997e-05	7.92672511989576e-05	8.66864529092834e-05	6.63652451620498e-05
220.44	7.11718573864177e-05	5.91205879563627e-05	6.53645676635589e-05	6.78103187830203e-05	7.08664204508042e-05	6.16521619843286e-05	7.66291407822554e-05	7.63128607432478e-05	7.20612909748307e-05	0.000100519349869015	6.86120498277884e-05	7.07339481240124e-05	7.25758150572681e-05	7.17971043868019e-05	9.77431300577266e-05	5.98286823137999e-05	6.83939063052104e-05	9.47327240317618e-05	6.92311865198592e-05	6.46192666212947e-05	7.89464647882298e-05	6.68202473185122e-05	9.75192743335329e-05	7.03208587970569e-05	7.54582555439394e-05	6.6827531295105e-05	9.63903546121821e-05	7.29267118400977e-05	0.000104013287933019	5.9496907732925e-05	6.61737137984833e-05	8.53730440347764e-05	7.62591417207338e-05	7.20097037429712e-05	6.44088976627527e-05	8.29773778743488e-05	0.000102032186552874	7.95860099648656e-05	7.07321311666395e-05	7.92526464034784e-05	6.94917586406757e-05	7.71449213718808e-05	7.640858783922e-05	9.81810368166957e-05	7.16588463687865e-05	7.32705820942245e-05	9.39139570326604e-05	9.27480177583688e-05	7.04658549198985e-05
240.44	6.11222650260025e-05	6.13447630565323e-05	5.99471000996762e-05	6.15328974824055e-05	6.67211013468232e-05	5.59184572872542e-05	7.16642936502399e-05	7.08145934249338e-05	6.86651056274051e-05	9.16732693001416e-05	6.61549306865367e-05	6.48401360506795e-05	6.87456593755675e-05	6.50791968522503e-05	8.23470386488943e-05	5.65447846896388e-05	6.51196019911845e-05	8.2083421298562e-05	6.52488636686467e-05	6.28402482336952e-05	6.93621475102987e-05	6.42892471958502e-05	7.81422816713577e-05	6.41716113557527e-05	7.06675460958273e-05	6.36960875576197e-05	9.00937032834867e-05	6.6047909382363e-05	8.60319179150953e-05	5.77301287121783e-05	6.29243582563625e-05	7.61409375956585e-05	7.22431605539745e-05	6.50849357434467e-05	6.15838151274133e-05	7.50776577913385e-05	9.27373021410758e-05	6.97497959098237e-05	6.61439284046119e-05	7.16919025025647e-05	6.82605823612053e-05	7.39736480006637e-05	7.02043729711928e-05	8.4913509618484e-05	6.9874054861372e-05	6.76975828972491e-05	7.37713869974552e-05	8.24882768736171e-05	6.68494089062467e-05
260.44	5.14243332228243e-05	5.17297618227587e-05	5.62359559802065e-05	5.7475181571597e-05	5.68130494314128e-05	5.27095362817651e-05	6.27560997700923e-05	6.64451119413547e-05	6.17969294325766e-05	7.60420510010197e-05	6.01647465362853e-05	5.83322291302035e-05	6.25203235715451e-05	5.93477540901172e-05	6.44199362374649e-05	5.31163541763471e-05	5.88047208806774e-05	6.33259259166158e-05	6.18263103893091e-05	5.58818219164168e-05	6.02888415937945e-05	5.75966588438869e-05	6.2864452654443e-05	6.19475410909979e-05	6.48769231558504e-05	5.86640852296089e-05	6.92073268033052e-05	5.99234046229571e-05	6.67496527738536e-05	5.27846306180198e-05	5.82039014489034e-05	6.99665306613945e-05	6.77636944695886e-05	5.74941849740066e-05	5.7495370321462e-05	6.73234593214863e-05	6.79188373386496e-05	5.85690768944119e-05	5.88264259411183e-05	6.18967882281762e-05	5.95151854670587e-05	6.82841173816592e-05	6.41290550940914e-05	6.44337224659914e-05	6.22375733622678e-05	5.94283867746801e-05	5.76004482092442e-05	7.0771688756214e-05	6.29358637384719e-05
280.44	4.50738007733065e-05	4.64729133322347e-05	4.93964142658177e-05	5.21246159484234e-05	5.14516101078824e-05	4.66261450194304e-05	5.97409959910204e-05	5.96905712561827e-05	5.81130789790007e-05	6.97215454732288e-05	5.49916758539854e-05	5.53038101921508e-05	5.76592808059397e-05	5.46192629768218e-05	5.93918554292274e-05	5.04185793861902e-05	5.58821819214073e-05	5.69698429283897e-05	5.5651062761098e-05	5.40518327802999e-05	5.65249592129242e-05	5.53922999702738e-05	5.56588065228382e-05	5.61584412301517e-05	6.10873374695355e-05	5.56417948055584e-05	6.70149202089684e-05	5.53056415470364e-05	6.18157322105164e-05	4.94096857553125e-05	5.43668661511401e-05	6.36861225306613e-05	6.15919642265688e-05	5.56253000369363e-05	5.48621738106455e-05	6.16709906587333e-05	6.20851997524425e-05	5.37877673059091e-05	5.77033279821787e-05	5.52188227550416e-05	5.76184867536844e-05	5.90955649510097e-05	6.06220285382026e-05	5.98570251283917e-05	5.74116716992411e-05	5.79596949945645e-05	5.41794982122139e-05	6.41169212114559e-05	5.55378323972378e-05
300.44	4.08843139524653e-05	4.58015890993952e-05	4.71375546523422e-05	4.75306659127565e-05	4.95570664059837e-05	4.41669736348896e-05	5.93738874374307e-05	5.66025933764269e-05	5.67297797756434e-05	6.56679994721854e-05	5.35946523293352e-05	5.42300602385657e-05	5.54416382078826e-05	5.43139260255373e-05	5.13314475834755e-05	4.92458162973376e-05	5.1878918077044e-05	5.27842656873047e-05	5.42027517900508e-05	5.14558340672829e-05	5.38197028162292e-05	5.37313756054461e-05	4.91889635309562e-05	5.36974138404234e-05	5.62909224631701e-05	5.09276856543727e-05	6.35413889458534e-05	5.06128030876247e-05	5.35794112309928e-05	4.82726645422991e-05	5.16844934762564e-05	5.88770062720835e-05	6.05022984870116e-05	5.23866089900353e-05	5.13391396438547e-05	5.66937146939979e-05	5.38641084166254e-05	4.93593792682083e-05	5.20501981807321e-05	5.4243289594189e-05	5.57042621948309e-05	6.00595988252486e-05	5.48728529801403e-05	5.47726446155554e-05	5.4752812314455e-05	5.43845001202758e-05	4.83381274971137e-05	6.1280094097928e-05	5.30311785526282e-05
320.44	4.44200830842007e-05	4.49720467230554e-05	4.73659354806204e-05	4.8334890480416e-05	4.82301185463772e-05	4.54644754371205e-05	5.55137102944054e-05	5.6351413538504e-05	5.48367861590954e-05	6.26301262744388e-05	5.30570096090268e-05	5.41816064105695e-05	5.59325750363629e-05	5.31422586746759e-05	5.34352892599436e-05	5.02466806835249e-05	5.41884735469048e-05	5.29153361241043e-05	5.3613920469045e-05	5.2171875598915e-05	5.42746618480149e-05	5.28899855401576e-05	5.01481081642331e-05	5.34361592431239e-05	5.87320945489571e-05	5.39352801465721e-05	5.46619629177519e-05	5.29237291621724e-05	5.41744098618213e-05	4.82906439036347e-05	5.29516464844965e-05	6.07523574230194e-05	5.9659624404267e-05	5.44930110762985e-05	5.34958867592743e-05	5.78672556967915e-05	5.50476632729662e-05	5.17553146841674e-05	5.51157486091523e-05	5.32596604999871e-05	5.5055346217791e-05	5.81805693049637e-05	5.78644648986247e-05	5.41015598098581e-05	5.5755862621539e-05	5.53665042366583e-05	4.82178776811066e-05	5.92938464150939e-05	5.47726635845976e-05
340.44	4.65245007030471e-05	4.54071764251685e-05	5.10776708007846e-05	5.18559290976679e-05	4.97411498982323e-05	5.24707394301898e-05	6.4615326960853e-05	0.000108370656409958	6.54966666080478e-05	6.60615207220303e-05	6.16443784879171e-05	5.73598712726736e-05	6.4406738589621e-05	5.90647293782534e-05	5.74951347818397e-05	5.42009257568757e-05	5.83401867236561e-05	5.63245465648392e-05	6.50363388378732e-05	5.36101419988847e-05	5.75744630677106e-05	5.85261549648519e-05	5.68453523343518e-05	6.13839305647073e-05	7.28415366860359e-05	5.6209634086062e-05	6.0416954361293e-05	0.000128554844958194	5.87066848018373e-05	5.09924564162767e-05	5.87982377713575e-05	6.52859060820656e-05	6.65581008121564e-05	5.72174194955137e-05	6.54357243732059e-05	9.48750916288088e-05	6.03526559585798e-05	5.97669565920297e-05	6.02726576549632e-05	6.06563411158109e-05	6.15557110369397e-05	6.30728537176183e-05	0.000147152178926195	6.00813394490985e-05	6.10817143862351e-05	6.15631731214119e-05	5.42209928670333e-05	6.25491670451838e-05	6.48719355962134e-05
360.44	4.42487818139854e-05	4.77617294755397e-05	4.76161316145251e-05	4.97677181916078e-05	5.16570066078344e-05	4.85534143867498e-05	5.8925911930952e-05	6.2150626268077e-05	5.90617746415162e-05	6.49832724974552e-05	5.53623956169087e-05	5.82981036350911e-05	6.1378912643022e-05	5.64756303053745e-05	5.31175176508514e-05	4.90393653805245e-05	5.69382797953406e-05	5.5831581515605e-05	5.98976461113389e-05	5.53403064559379e-05	5.75169190691127e-05	5.57978837898805e-05	5.2488898817829e-05	5.72089662894796e-05	6.21628640162317e-05	5.64369887964636e-05	5.68854334333826e-05	5.51997618122945e-05	5.56051646573434e-05	5.13162983252009e-05	5.70736275918205e-05	6.30043649750332e-05	6.73157421923031e-05	5.80498557251293e-05	5.53133424475299e-05	6.37828931852358e-05	5.71414787550538e-05	5.50315297388099e-05	5.72739467536784e-05	5.65276831849804e-05	5.9647002809778e-05	6.12267663482723e-05	6.07821242629249e-05	5.85118940801979e-05	5.93066022885104e-05	6.18785433718708e-05	5.25514681328224e-05	6.41571711128808e-05	5.96308032955792e-05
380.44	4.06443073166781e-05	4.48998529883987e-05	4.62506944905502e-05	4.64941576374104e-05	4.33130858806141e-05	4.53658112375759e-05	5.37623239825143e-05	5.63412038451557e-05	5.63445954838803e-05	5.64670292465859e-05	5.0497139013295e-05	5.34866822657083e-05	5.62240186183332e-05	5.39844632784259e-05	5.15925556171113e-05	4.39876706967463e-05	5.47460748972634e-05	5.36151063035627e-05	5.48415347907511e-05	5.42120424772793e-05	5.52967419427517e-05	5.25328942008071e-05	4.81851035301606e-05	5.35905163161481e-05	5.83679761949743e-05	5.56560296885671e-05	5.32164146513614e-05	5.27827379191021e-05	5.37044442605131e-05	4.79133440716888e-05	5.16913178556766e-05	5.71681438791979e-05	6.20842468861419e-05	5.58322969644928e-05	5.56066330290263e-05	5.90641882069134e-05	5.42298809979761e-05	5.29273193354171e-05	5.29686713757111e-05	5.55942917699057e-05	5.62435410794958e-05	5.96147355574894e-05	5.90696026546631e-05	5.08732452941929e-05	5.69779883254479e-05	5.56695904473406e-05	4.84335773007652e-05	6.07210481599419e-05	5.54600443164527e-05
400.44	4.23732793817756e-05	4.60120895759209e-05	4.45466767288457e-05	4.33293633437215e-05	4.84339317943283e-05	4.29814059369988e-05	5.85139016591141e-05	5.54764802362858e-05	5.27983933058252e-05	6.88873358490857e-05	4.96054523151236e-05	6.21695973049595e-05	5.22279625184143e-05	5.46996090212382e-05	5.70651749881755e-05	4.98771847096019e-05	5.27573005657921e-05	5.38616750209265e-05	5.10182746615148e-05	4.76269002975042e-05	5.13112319780493e-05	5.44619501084592e-05	5.0287902523739e-05	5.20323557485517e-05	5.33726158644638e-05	5.16555088831842e-05	5.64157778418136e-05	5.3018922785684e-05	5.10232442497238e-05	4.67232917454183e-05	5.06630740646789e-05	6.03803174894593e-05	5.98182954273146e-05	5.62290598457666e-05	5.2625305271254e-05	5.65434802955796e-05	5.62106940566537e-05	5.29416943611772e-05	5.32254218459872e-05	5.63441038751283e-05	5.55164770701549e-05	5.6977748105442e-05	5.53801212814979e-05	6.01781958526551e-05	5.35722679799827e-05	5.15470666983243e-05	4.75477329569907e-05	6.25339341858382e-05	5.12835124587673e-05
420.44	4.21425772394425e-05	4.3417347791502e-05	4.32469220020278e-05	4.29830586609617e-05	4.31241308437476e-05	4.10047430351626e-05	5.63540138787646e-05	5.18278244846478e-05	5.05011403369688e-05	5.22934869771038e-05	4.74185029060853e-05	5.57620980912566e-05	5.06927244049707e-05	5.16484927148372e-05	4.96913930009943e-05	4.66875726614846e-05	5.12638155192326e-05	5.18806783928406e-05	4.89254258879592e-05	4.84305112462614e-05	4.9297249399007e-05	4.9565347923727e-05	5.05845536856199e-05	5.0393809151017e-05	5.05824249828997e-05	4.81009375705992e-05	5.60810268462721e-05	5.05407808787708e-05	4.97800389984822e-05	4.5993180291773e-05	4.62659362166348e-05	5.3230415457369e-05	5.80561910756137e-05	5.34044189643505e-05	5.12598064840681e-05	5.48622228904804e-05	5.45861716978085e-05	5.2814079336573e-05	5.23145336826711e-05	5.86523027268935e-05	5.25268551403368e-05	5.21056559043963e-05	5.44989881534792e-05	5.38172618771166e-05	5.21888569643197e-05	4.91919466235025e-05	4.98662921608978e-05	5.50141159940078e-05	4.9994411182968e-05
440.44	4.11763271609367e-05	4.17064576255965e-05	4.00748346757865e-05	4.01753317184182e-05	3.93761470976635e-05	4.06443053896281e-05	5.28363288406191e-05	4.80150118310603e-05	4.59933242277291e-05	5.25583655761191e-05	4.49158693283821e-05	5.34899088750218e-05	4.75668142788377e-05	4.88545716805765e-05	4.87222465415802e-05	4.4306631901558e-05	4.92785347870188e-05	4.91451504602327e-05	4.72224073888851e-05	4.5416385278193e-05	4.68052442912335e-05	4.72429451486454e-05	4.86832091899153e-05	4.70970736068242e-05	4.36791029197279e-05	4.48780332690055e-05	5.02972336852969e-05	4.70613612537652e-05	4.77745115033775e-05	4.1999094514228e-05	4.32836264724807e-05	4.97793100603144e-05	5.19118413628304e-05	5.11514972900836e-05	4.70628064388915e-05	4.9758104034655e-05	5.15980587575934e-05	4.88738554389671e-05	4.70451038288072e-05	5.61855629816607e-05	4.87316763981462e-05	4.69978340558258e-05	5.03511164952376e-05	5.17756705745719e-05	4.94120118756226e-05	4.50763738433354e-05	4.69682594975603e-05	5.25303982776966e-05	4.70188713131761e-05
460.44	3.95821162030193e-05	3.78597417523877e-05	3.71796657548403e-05	3.85104102289818e-05	3.68057374743397e-05	3.79489788475222e-05	4.90616239549186e-05	4.49556852373497e-05	4.48550323582362e-05	5.07828642074526e-05	4.23069069825719e-05	5.40160649462983e-05	4.68280586846497e-05	4.48613952555796e-05	4.75975172800085e-05	4.61299079739082e-05	4.69040900063573e-05	4.85785193434943e-05	4.33927594296417e-05	4.27527598015692e-05	5.01384359468055e-05	4.49287382857199e-05	4.75419671060194e-05	4.7088160748985e-05	4.46675476631845e-05	4.2627711500425e-05	4.70708343999353e-05	4.4840558351992e-05	4.72065190875648e-05	4.1551211017454e-05	4.12528701571516e-05	4.93757834508629e-05	5.11076587501284e-05	4.8948522915801e-05	4.87572929142485e-05	4.57086145632883e-05	4.9968255350814e-05	4.68091323512335e-05	4.93577970919422e-05	5.51226902484514e-05	5.03539950716403e-05	4.55078796072265e-05	4.76247515894562e-05	4.9549947583971e-05	5.17340392581269e-05	4.61155436862878e-05	4.79311048553071e-05	4.80671704894157e-05	4.34615535708258e-05
480.44	3.61427194405705e-05	3.50569437054158e-05	3.42672928936848e-05	3.55902450567159e-05	3.43823876041686e-05	3.46701451028789e-05	4.61623106873732e-05	3.99302175926746e-05	3.81759576281808e-05	4.09684996618484e-05	3.99142345221965e-05	4.71506059632503e-05	3.86195994985106e-05	4.10636982286602e-05	4.2329854901977e-05	4.26013277816724e-05	4.35139241956413e-05	4.30612067042217e-05	4.73385392893727e-05	4.25181272411807e-05	3.69005624189151e-05	4.04834235140751e-05	4.06858068731794e-05	3.96179937140336e-05	3.64771899746339e-05	4.23302197348755e-05	4.45211651228672e-05	4.00051475412156e-05	4.12757818899819e-05	3.81456425541335e-05	4.10031649954165e-05	4.41839146866642e-05	4.16244149371382e-05	4.26756600931865e-05	4.03992151489086e-05	3.93765277822125e-05	4.30454016281813e-05	3.98825995307411e-05	3.76741679062377e-05	5.20656443696112e-05	3.92027305566058e-05	4.10162663649244e-05	4.21571734916236e-05	4.62021884507303e-05	3.86718763429107e-05	3.75167757648352e-05	4.04165801358951e-05	4.24274386683642e-05	3.78800546828283e-05
500.44	3.6056883947977e-05	3.49967921956978e-05	3.36149620473937e-05	3.57016703294138e-05	3.453590215394e-05	3.59447931801842e-05	3.61497209434993e-05	3.80914037121573e-05	3.71541500621338e-05	3.89108269293846e-05	3.73906874186751e-05	3.89660653422032e-05	3.76788283294084e-05	3.90387251105933e-05	3.66582581111693e-05	3.46076356693018e-05	4.05065652281665e-05	3.86367606311438e-05	3.44708024464375e-05	3.37905981573259e-05	3.4929035033255e-05	3.56216539560057e-05	3.90496362740629e-05	3.9758782806016e-05	3.40189588459885e-05	3.32115957301663e-05	3.60149475559233e-05	3.6691035514427e-05	3.58801125099052e-05	3.64897273697533e-05	3.53420625786975e-05	3.54177163539708e-05	3.83699866548452e-05	4.13232538883108e-05	3.80295240943031e-05	3.8779440878935e-05	4.0397196136821e-05	4.11049461089382e-05	4.01530475021992e-05	3.95151783684087e-05	3.66375213963279e-05	3.80987225555806e-05	4.04448252096607e-05	3.84206938896959e-05	3.90851699542804e-05	3.56821394436684e-05	3.97031866097445e-05	3.81881339124647e-05	3.84425896268567e-05
[truncated: 10,515 more rows]
[truncated: 144 more columns]
